# Supplementary material for: Linked circadian outputs control elongation growth and flowering in response to photoperiod and temperature
Source: Mol Syst Biol. 2015 Jan 19;11(1):776. doi: 10.15252/msb.20145766 (PMC4332151; doi:10.15252/msb.20145766)
Supplement: Supplementary file 22 [file msb0011-0776-sd22.xlsx]

## Sheet: Sheet1
Supplementary Table S1 - PIF-induced transcripts displaying dynamics consistent with induction by PIFs in light:dark cycles
Locus	Cluster Index	Gene Model Description	Primary Gene Symbol	All Gene Symbols
AT1G02340	Cluster 1	Encodes a light-inducible, nuclear bHLH protein involved in phytochrome signaling. Mutants exhibit a long-hypocotyl phenotype only under far-red light but not under red light and are defective in other phytochrome A-related responses. Mutants also show blue light response defects. HFR1 interacts with COP1, co-localizes to the nuclear specks and is ubiquinated by COP1.	LONG HYPOCOTYL IN FAR-RED (HFR1)	LONG HYPOCOTYL IN FAR-RED (HFR1);REDUCED PHYTOCHROME SIGNALING 1 (REP1); (FBI1);REDUCED SENSITIVITY TO FAR-RED LIGHT 1 (RSF1)
AT1G02400	Cluster 1	Encodes a gibberellin 2-oxidase that acts on C19 gibberellins but not C20 gibberellins.	GIBBERELLIN 2-OXIDASE 6 (GA2OX6)	ARABIDOPSIS THALIANA GIBBERELLIN 2-OXIDASE 4 (ATGA2OX4);ARABIDOPSIS THALIANA GIBBERELLIN 2-OXIDASE 6 (ATGA2OX6);GIBBERELLIN 2-OXIDASE 6 (GA2OX6);DOWNSTREAM TARGET OF AGL15 1 (DTA1)
AT1G04240	Cluster 1	SHY2/IAA3 regulates multiple auxin responses in roots. It is induced rapidly by IAA, and has been shown to be phosphorylated by oat phytochrome A in vitro.	SHORT HYPOCOTYL 2 (SHY2)	INDOLE-3-ACETIC ACID INDUCIBLE 3 (IAA3);SHORT HYPOCOTYL 2 (SHY2)
AT1G04310	Cluster 1	encodes an ethylene receptor related to bacterial two-component histidine kinases.	ETHYLENE RESPONSE SENSOR 2 (ERS2)	ETHYLENE RESPONSE SENSOR 2 (ERS2)
AT1G08500	Cluster 1	early nodulin-like protein 18 (ENODL18); FUNCTIONS IN: electron carrier activity, copper ion binding; LOCATED IN: anchored to membrane; EXPRESSED IN: 14 plant structures; EXPRESSED DURING: LP.06 six leaves visible, 4 anthesis, petal differentiation and expansion stage, LP.08 eight leaves visible, E expanded cotyledon stage; CONTAINS InterPro DOMAIN/s: Plastocyanin-like (InterPro:IPR003245), Cupre…	EARLY NODULIN-LIKE PROTEIN 18 (ENODL18)	(AtENODL18);EARLY NODULIN-LIKE PROTEIN 18 (ENODL18)
AT1G09570	Cluster 1	Light-labile cytoplasmic red/far-red light photoreceptor involved in the regulation of photomorphogenesis. It exists in two inter-convertible forms: Pr and Pfr (active) and functions as a dimer.The N terminus carries a single tetrapyrrole chromophore, and the C terminus is involved in dimerization. It is the sole photoreceptor mediating the FR high irradiance response (HIR). Major regulator in re…	PHYTOCHROME A (PHYA)	PHYTOCHROME A (PHYA);ELONGATED HYPOCOTYL 8 (HY8);FAR RED ELONGATED 1 (FRE1);FAR RED ELONGATED HYPOCOTYL 2 (FHY2)
AT1G10550	Cluster 1	Encodes a membrane-localized protein that is predicted to function during cell wall modification.Overexpression of XTH33 results in abnormal cell morphology. It's expression is under epigenetic control by ATX1.	XYLOGLUCAN:XYLOGLUCOSYL TRANSFERASE 33 (XTH33)	XYLOGLUCAN:XYLOGLUCOSYL TRANSFERASE 33 (XTH33);XYLOGLUCAN:XYLOGLUCOSYL TRANSFERASE 33 (XET)
AT1G11960	Cluster 1	ERD (early-responsive to dehydration stress) family protein; FUNCTIONS IN: molecular_function unknown; INVOLVED IN: biological_process unknown; LOCATED IN: plasma membrane; EXPRESSED IN: 22 plant structures; EXPRESSED DURING: 13 growth stages; CONTAINS InterPro DOMAIN/s: Protein of unknown function DUF221 (InterPro:IPR003864); BEST Arabidopsis thaliana protein match is: ERD (early-responsive to d…
AT1G12080	Cluster 1	Vacuolar calcium-binding protein-related; BEST Arabidopsis thaliana protein match is: Vacuolar calcium-binding protein-related (TAIR:AT1G62480.1); Has 21609 Blast hits to 9169 proteins in 1089 species: Archae - 145; Bacteria - 3596; Metazoa - 6157; Fungi - 1827; Plants - 760; Viruses - 333; Other Eukaryotes - 8791 (source: NCBI BLink).
AT1G15800	Cluster 1	unknown protein; BEST Arabidopsis thaliana protein match is: unknown protein (TAIR:AT1G80610.1); Has 56 Blast hits to 52 proteins in 9 species: Archae - 0; Bacteria - 0; Metazoa - 0; Fungi - 0; Plants - 56; Viruses - 0; Other Eukaryotes - 0 (source: NCBI BLink).
AT1G20900	Cluster 1	Encodes an AT hook domain containing protein that acts redundantly with SOB3 to modulate hypocotyl growth inhibition in response to light.	ESCAROLA (ESC)	ESCAROLA (ESC);AT-HOOK MOTIF NUCLEAR-LOCALIZED PROTEIN 27 (AHL27);ORESARA 7 (ORE7)
AT1G27670	Cluster 1	unknown protein; BEST Arabidopsis thaliana protein match is: unknown protein (TAIR:AT1G75360.1); Has 35 Blast hits to 35 proteins in 6 species: Archae - 0; Bacteria - 0; Metazoa - 0; Fungi - 0; Plants - 35; Viruses - 0; Other Eukaryotes - 0 (source: NCBI BLink).
AT1G29195	Cluster 1	unknown protein; FUNCTIONS IN: molecular_function unknown; INVOLVED IN: biological_process unknown; LOCATED IN: chloroplast; EXPRESSED IN: 13 plant structures; EXPRESSED DURING: 4 anthesis, C globular stage, 4 leaf senescence stage, petal differentiation and expansion stage; BEST Arabidopsis thaliana protein match is: unknown protein (TAIR:AT2G30230.1); Has 180 Blast hits to 180 proteins in 14 sp…
AT1G30720	Cluster 1	FAD-binding Berberine family protein; FUNCTIONS IN: electron carrier activity, oxidoreductase activity, FAD binding, catalytic activity; LOCATED IN: endomembrane system; CONTAINS InterPro DOMAIN/s: FAD-binding, type 2 (InterPro:IPR016166), Berberine/berberine-like (InterPro:IPR012951), FAD linked oxidase, N-terminal (InterPro:IPR006094); BEST Arabidopsis thaliana protein match is: FAD-binding Ber…
AT1G31310	Cluster 1	hydroxyproline-rich glycoprotein family protein; CONTAINS InterPro DOMAIN/s: MYB-like (InterPro:IPR017877); BEST Arabidopsis thaliana protein match is: Homeodomain-like superfamily protein (TAIR:AT2G35640.1); Has 3054 Blast hits to 2678 proteins in 309 species: Archae - 8; Bacteria - 384; Metazoa - 1064; Fungi - 253; Plants - 884; Viruses - 120; Other Eukaryotes - 341 (source: NCBI BLink).
AT1G32170	Cluster 1	xyloglucan endotransglycosylase-related protein (XTR4)	XYLOGLUCAN ENDOTRANSGLUCOSYLASE/HYDROLASE 30 (XTH30)	XYLOGLUCAN ENDOTRANSGLUCOSYLASE/HYDROLASE 30 (XTH30);XYLOGLUCAN ENDOTRANSGLYCOSYLASE 4 (XTR4)
AT1G52830	Cluster 1	An extragenic dominant suppressor of the hy2 mutant phenotype. Also exhibits aspects of constitutive photomorphogenetic phenotype in the absence of hy2. Mutants have dominant leaf curling phenotype shortened hypocotyls and reduced apical hook. Induced by indole-3-acetic acid.	INDOLE-3-ACETIC ACID 6 (IAA6)	INDOLE-3-ACETIC ACID 6 (IAA6);SHORT HYPOCOTYL 1 (SHY1)
AT1G62380	Cluster 1	Encodes a protein similar to 1-aminocyclopropane-1-carboxylic oxidase (ACC oxidase). Expression of the AtACO2 transcripts is affected by ethylene.	ACC OXIDASE 2 (ACO2)	(ATACO2);ACC OXIDASE 2 (ACO2)
AT1G62480	Cluster 1	Vacuolar calcium-binding protein-related; INVOLVED IN: response to cadmium ion, response to salt stress; LOCATED IN: cellular_component unknown; EXPRESSED IN: 23 plant structures; EXPRESSED DURING: 13 growth stages; Has 21787 Blast hits to 9668 proteins in 1087 species: Archae - 111; Bacteria - 3941; Metazoa - 6730; Fungi - 2179; Plants - 741; Viruses - 179; Other Eukaryotes - 7906 (source: NCBI …
AT1G69690	Cluster 1	AtTCP15 is involved in the regulation of endoreduplication.	TEOSINTE BRANCHED1/CYCLOIDEA/PCF 15 (TCP15)	(AtTCP15);TEOSINTE BRANCHED1/CYCLOIDEA/PCF 15 (TCP15)
AT1G75450	Cluster 1	This gene used to be called AtCKX6. It encodes a protein whose sequence is similar to cytokinin oxidase/dehydrogenase, which catalyzes the degradation of cytokinins.	CYTOKININ OXIDASE 5 (CKX5)	CYTOKININ OXIDASE 5 (CKX5);CYTOKININ OXIDASE 6 (ATCKX6);ARABIDOPSIS THALIANA CYTOKININ OXIDASE 5 (ATCKX5)
AT1G75780	Cluster 1	beta tubulin gene downregulated by phytochrome A (phyA)-mediated far-red light high-irradiance and the phytochrome B (phyB)-mediated red light high-irradiance responses	TUBULIN BETA-1 CHAIN (TUB1)	TUBULIN BETA-1 CHAIN (TUB1)
AT1G77330	Cluster 1	similar to 1-aminocyclopropane-1-carboxylate oxidase GI:3386565 from (Sorghum bicolor)
AT1G78700	Cluster 1	BES1/BZR1 homolog 4 (BEH4); FUNCTIONS IN: transcription regulator activity; INVOLVED IN: biological_process unknown; LOCATED IN: cellular_component unknown; EXPRESSED IN: 23 plant structures; EXPRESSED DURING: 13 growth stages; CONTAINS InterPro DOMAIN/s: BZR1, transcriptional repressor (InterPro:IPR008540); BEST Arabidopsis thaliana protein match is: BES1/BZR1 homolog 3 (TAIR:AT4G18890.1); Has 3…	BES1/BZR1 HOMOLOG 4 (BEH4)	BES1/BZR1 HOMOLOG 4 (BEH4)
AT1G80920	Cluster 1	A nuclear encoded soluble protein found in the chloroplast stroma.	(J8)	(J8); (AtJ8);TRANSLOCON AT THE OUTER ENVELOPE MEMBRANE OF CHLOROPLASTS 12 (AtToc12);TRANSLOCON AT THE OUTER ENVELOPE MEMBRANE OF CHLOROPLASTS 12 (Toc12)
AT2G04690	Cluster 1	Pyridoxamine 5'-phosphate oxidase family protein; FUNCTIONS IN: FMN binding; INVOLVED IN: biological_process unknown; LOCATED IN: vacuole; EXPRESSED IN: 22 plant structures; EXPRESSED DURING: 13 growth stages; CONTAINS InterPro DOMAIN/s: Cellular repressor of E1A-stimulated genes (CREG) (InterPro:IPR014631), FMN-binding split barrel (InterPro:IPR012349), FMN-binding split barrel, related (InterPr…
AT2G14900	Cluster 1	Gibberellin-regulated family protein; FUNCTIONS IN: molecular_function unknown; INVOLVED IN: response to gibberellin stimulus; LOCATED IN: endomembrane system; EXPRESSED IN: 18 plant structures; EXPRESSED DURING: 12 growth stages; CONTAINS InterPro DOMAIN/s: Gibberellin regulated protein (InterPro:IPR003854); BEST Arabidopsis thaliana protein match is: Gibberellin-regulated family protein (TAIR:A…
AT2G19660	Cluster 1	Cysteine/Histidine-rich C1 domain family protein; FUNCTIONS IN: molecular_function unknown; INVOLVED IN: intracellular signaling pathway; LOCATED IN: cellular_component unknown; EXPRESSED IN: root, carpel; EXPRESSED DURING: petal differentiation and expansion stage; CONTAINS InterPro DOMAIN/s: Protein kinase C-like, phorbol ester/diacylglycerol binding (InterPro:IPR002219), DC1 (InterPro:IPR00414…
AT2G21540	Cluster 1	SEC14-like 3 (SFH3); FUNCTIONS IN: phosphatidylinositol transporter activity; INVOLVED IN: flower development, transport; LOCATED IN: intracellular; EXPRESSED IN: 25 plant structures; EXPRESSED DURING: 17 growth stages; CONTAINS InterPro DOMAIN/s: Cellular retinaldehyde-binding/triple function, C-terminal (InterPro:IPR001251), Cellular retinaldehyde-binding/triple function, N-terminal (InterPro:I…	SEC14-LIKE 3 (SFH3)	SEC14-LIKE 3 (SFH3);SEC14-LIKE 3 (ATSFH3)
AT2G22860	Cluster 1	Phytosulfokine 2 precursor, coding for a unique plant peptide growth factor.	PHYTOSULFOKINE 2 PRECURSOR (PSK2)	PHYTOSULFOKINE 2 PRECURSOR (ATPSK2);PHYTOSULFOKINE 2 PRECURSOR (PSK2)
AT2G24300	Cluster 1	Calmodulin-binding protein; CONTAINS InterPro DOMAIN/s: Calmodulin binding protein-like (InterPro:IPR012416); BEST Arabidopsis thaliana protein match is: Calmodulin-binding protein (TAIR:AT4G31000.1); Has 35333 Blast hits to 34131 proteins in 2444 species: Archae - 798; Bacteria - 22429; Metazoa - 974; Fungi - 991; Plants - 531; Viruses - 0; Other Eukaryotes - 9610 (source: NCBI BLink).
AT2G28400	Cluster 1	Protein of unknown function, DUF584; CONTAINS InterPro DOMAIN/s: Protein of unknown function DUF584 (InterPro:IPR007608); BEST Arabidopsis thaliana protein match is: Protein of unknown function, DUF584 (TAIR:AT3G45210.1); Has 318 Blast hits to 318 proteins in 20 species: Archae - 0; Bacteria - 0; Metazoa - 0; Fungi - 0; Plants - 318; Viruses - 0; Other Eukaryotes - 0 (source: NCBI BLink).
AT2G31980	Cluster 1	PHYTOCYSTATIN 2 (CYS2); FUNCTIONS IN: cysteine-type endopeptidase inhibitor activity; INVOLVED IN: biological_process unknown; LOCATED IN: endomembrane system; EXPRESSED IN: 18 plant structures; EXPRESSED DURING: 11 growth stages; CONTAINS InterPro DOMAIN/s: Proteinase inhibitor I25, cystatin, conserved site (InterPro:IPR018073), Proteinase inhibitor I25, cystatin (InterPro:IPR000010), Proteinase…	PHYTOCYSTATIN 2 (CYS2)	PHYTOCYSTATIN 2 (CYS2);PHYTOCYSTATIN 2 (AtCYS2)
AT2G40000	Cluster 1	ortholog of sugar beet HS1 PRO-1 2 (HSPRO2); CONTAINS InterPro DOMAIN/s: Hs1pro-1, C-terminal (InterPro:IPR009743), Hs1pro-1, N-terminal (InterPro:IPR009869); BEST Arabidopsis thaliana protein match is: Hs1pro-1 protein (TAIR:AT3G55840.1); Has 71 Blast hits to 71 proteins in 18 species: Archae - 0; Bacteria - 0; Metazoa - 0; Fungi - 0; Plants - 60; Viruses - 0; Other Eukaryotes - 11 (source: NCBI…	ORTHOLOG OF SUGAR BEET HS1 PRO-1 2 (HSPRO2)	ARABIDOPSIS ORTHOLOG OF SUGAR BEET HS1 PRO-1 2 (ATHSPRO2);ORTHOLOG OF SUGAR BEET HS1 PRO-1 2 (HSPRO2)
AT2G41070	Cluster 1	Transcription factor homologous to ABI5. Regulates AtEm1 expression by binding directly at the AtEm1 promoter. Located in the nucleus and expressed during seed maturation in the cotyledons and later in the whole embryo.	ENHANCED EM LEVEL (EEL)	ENHANCED EM LEVEL (EEL); (DPBF4); (ATBZIP12)
AT2G41850	Cluster 1	ADPG2.	POLYGALACTURONASE ABSCISSION ZONE A. THALIANA (PGAZAT)	ARABIDOPSIS DEHISCENCE ZONE POLYGALACTURONASE 2 (ADPG2);POLYGALACTURONASE ABSCISSION ZONE A. THALIANA (PGAZAT)
AT2G42870	Cluster 1	Encodes PHYTOCHROME RAPIDLY REGULATED1 (PAR1), an atypical basic helix-loop-helix (bHLP) protein. Closely related to PAR2 (At3g58850). Up regulated after simulated shade perception. Acts in the nucleus to control plant development and as a negative regulator of shade avoidance response. Functions as transcriptional repressor of auxin-responsive genes SAUR15 (AT4G38850) and SAUR68 (AT1G29510).	PHY RAPIDLY REGULATED 1 (PAR1)	PHY RAPIDLY REGULATED 1 (PAR1);HELIX-LOOP-HELIX 1 (HLH1)
AT2G43050	Cluster 1	ATPMEPCRD; FUNCTIONS IN: enzyme inhibitor activity, pectinesterase activity; INVOLVED IN: cell wall modification; LOCATED IN: cell wall, plant-type cell wall; EXPRESSED IN: 9 plant structures; EXPRESSED DURING: 4 anthesis, petal differentiation and expansion stage; CONTAINS InterPro DOMAIN/s: Pectinesterase, active site (InterPro:IPR018040), Pectin lyase fold/virulence factor (InterPro:IPR011050)…	(ATPMEPCRD)	(ATPMEPCRD)
AT2G44910	Cluster 1	Encodes a homeodomain protein whose expression displays a dependence on phyB for both red and far-red light response. Also involved in the shade avoidance syndrome.	HOMEOBOX-LEUCINE ZIPPER PROTEIN 4 (HB4)	HOMEOBOX-LEUCINE ZIPPER PROTEIN 4 (HB4);ARABIDOPSIS THALIANA HOMEOBOX-LEUCINE ZIPPER PROTEIN 4 (ATHB-4);HOMEOBOX-LEUCINE ZIPPER PROTEIN 4 (ATHB4)
AT2G47270	Cluster 1	Encodes UPBEAT1 (UPB1), a transcription factor with a bHLH domain. Regulates the expression of a set of peroxidases that modulate the balance of reactive oxygen species (ROS) between the zones of cell proliferation and the zone of cell elongation where differentiation begins. Disruption of UPB1 activity alters this ROS balance, leading to a delay in the onset of differentiation.	UPBEAT1 (UPB1)	UPBEAT1 (UPB1)
AT3G02040	Cluster 1	Encodes a member of the glycerophosphodiester phosphodiesterase (GDPD) family. Has glycerophosphodiester phosphodiesterase activity. Functions in maintaining cellular phosphate homeostasis under phosphate starvation.	SENESCENCE-RELATED GENE 3 (SRG3)	SENESCENCE-RELATED GENE 3 (SRG3); (AtGDPD1);GLYCEROPHOSPHODIESTER PHOSPHODIESTERASE 1 (GDPD1)
AT3G05150	Cluster 1	Major facilitator superfamily protein; FUNCTIONS IN: carbohydrate transmembrane transporter activity, sugar:hydrogen symporter activity; INVOLVED IN: transport, transmembrane transport; LOCATED IN: nucleus, membrane; EXPRESSED IN: 12 plant structures; EXPRESSED DURING: L mature pollen stage, M germinated pollen stage, 4 anthesis, petal differentiation and expansion stage; CONTAINS InterPro DOMAIN…
AT3G05900	Cluster 1	neurofilament protein-related; FUNCTIONS IN: molecular_function unknown; INVOLVED IN: biological_process unknown; LOCATED IN: cellular_component unknown; EXPRESSED IN: 22 plant structures; EXPRESSED DURING: 14 growth stages; Has 108105 Blast hits to 59732 proteins in 2949 species: Archae - 957; Bacteria - 23784; Metazoa - 40626; Fungi - 12056; Plants - 5351; Viruses - 591; Other Eukaryotes - 2474…
AT3G15500	Cluster 1	Encodes an ATAF-like NAC-domain transcription factor that doesn't contain C-terminal sequences shared by CUC1, CUC2 and NAM. Note: this protein (AtNAC3) is not to be confused with the protein encoded by locus AT3G29035, which, on occasion, has also been referred to as AtNAC3.	NAC DOMAIN CONTAINING PROTEIN 3 (NAC3)	NAC DOMAIN CONTAINING PROTEIN 3 (ATNAC3);NAC DOMAIN CONTAINING PROTEIN 3 (NAC3);NAC DOMAIN CONTAINING PROTEIN 55 (NAC055);NAC DOMAIN CONTAINING PROTEIN 55 (ANAC055)
AT3G15540	Cluster 1	Primary auxin-responsive gene. Involved in the regulation stamen filaments development.	INDOLE-3-ACETIC ACID INDUCIBLE 19 (IAA19)	MASSUGU 2 (MSG2);INDOLE-3-ACETIC ACID INDUCIBLE 19 (IAA19)
AT3G23050	Cluster 1	Transcription regulator acting as repressor of auxin-inducible gene expression. Plays role in the control of gravitropic growth and development in light-grown seedlings. Auxin induces the degradation of the protein in a dosage-dependent manner in a process mediated by AtRac1. Auxin induced the relocalization of the protein within the nucleus from a diffused nucleoplasmic pattern to a discrete par…	INDOLE-3-ACETIC ACID 7 (IAA7)	AUXIN RESISTANT 2 (AXR2);INDOLE-3-ACETIC ACID 7 (IAA7)
AT3G24450	Cluster 1	Heavy metal transport/detoxification superfamily protein ; FUNCTIONS IN: copper ion binding, metal ion binding; INVOLVED IN: copper ion transport, metal ion transport; LOCATED IN: endomembrane system; EXPRESSED IN: 15 plant structures; EXPRESSED DURING: 8 growth stages; CONTAINS InterPro DOMAIN/s: Heavy metal transport/detoxification protein (InterPro:IPR006121); BEST Arabidopsis thaliana protein…
AT3G25260	Cluster 1	Major facilitator superfamily protein; FUNCTIONS IN: transporter activity; INVOLVED IN: oligopeptide transport; LOCATED IN: membrane; EXPRESSED IN: embryo, flower; EXPRESSED DURING: 4 anthesis, C globular stage, petal differentiation and expansion stage; CONTAINS InterPro DOMAIN/s: Oligopeptide transporter (InterPro:IPR000109), Major facilitator superfamily, general substrate transporter (InterPr…
AT3G28340	Cluster 1	Encodes a protein with putative galacturonosyltransferase activity.	GALACTURONOSYLTRANSFERASE-LIKE 10 (GATL10)	GALACTINOL SYNTHASE 8 (GolS8);GALACTURONOSYLTRANSFERASE-LIKE 10 (GATL10)
AT3G30180	Cluster 1	Encodes a cytochrome p450 enzyme that catalyzes the last reaction in the production of brassinolide. It is capable of converting 6-deoxocastasterone into castasterone, a C-6 oxidation, as well as the further conversion of castasterone into brassinolide by a Baeyer-Villinger oxidation reaction at C-6, resulting in the formation of an unusual seven-membered lactone ring. The enzyme possesses high a…	BRASSINOSTEROID-6-OXIDASE 2 (BR6OX2)	BRASSINOSTEROID-6-OXIDASE 2 (BR6OX2); (CYP85A2)
AT3G45730	Cluster 1	unknown protein; Has 3 Blast hits to 3 proteins in 1 species: Archae - 0; Bacteria - 0; Metazoa - 0; Fungi - 0; Plants - 3; Viruses - 0; Other Eukaryotes - 0 (source: NCBI BLink).
AT3G54510	Cluster 1	Early-responsive to dehydration stress protein (ERD4); LOCATED IN: membrane; EXPRESSED IN: 18 plant structures; EXPRESSED DURING: 8 growth stages; CONTAINS InterPro DOMAIN/s: Protein of unknown function DUF221 (InterPro:IPR003864); BEST Arabidopsis thaliana protein match is: hypothetical protein 1 (TAIR:AT3G01100.1); Has 30201 Blast hits to 17322 proteins in 780 species: Archae - 12; Bacteria - 1…
AT3G60140	Cluster 1	Encodes a protein similar to beta-glucosidase and is a member of glycoside hydrolase family 1. Expression is induced after 24 hours of dark treatment, in senescing leaves and treatment with exogenous photosynthesis inhibitor. Induction of gene expression was suppressed in excised leaves supplied with sugar. The authors suggest that the gene's expression pattern is responding to the level of sugar…	DARK INDUCIBLE 2 (DIN2)	DARK INDUCIBLE 2 (DIN2);SENESCENCE-RELATED GENE 2 (SRG2);BETA GLUCOSIDASE 30 (BGLU30)
AT3G61830	Cluster 1	auxin response factor 18 (ARF18); FUNCTIONS IN: sequence-specific DNA binding transcription factor activity; INVOLVED IN: response to hormone stimulus, regulation of transcription, DNA-dependent, regulation of transcription; LOCATED IN: nucleus; EXPRESSED IN: 22 plant structures; EXPRESSED DURING: 13 growth stages; CONTAINS InterPro DOMAIN/s: Aux/IAA-ARF-dimerisation (InterPro:IPR011525), Transcr…	AUXIN RESPONSE FACTOR 18 (ARF18)	AUXIN RESPONSE FACTOR 18 (ARF18)
AT3G62090	Cluster 1	encodes a novel Myc-related bHLH transcription factor, which physically associated with APRR1/TOC1 and is a member of PIF3 transcription factor family.	PHYTOCHROME INTERACTING FACTOR 3-LIKE 2 (PIL2)	PHYTOCHROME-INTERACTING FACTOR 6 (PIF6);PHYTOCHROME INTERACTING FACTOR 3-LIKE 2 (PIL2)
AT4G01250	Cluster 1	AtWRKY22 is a member of WRKY Transcription Factor; Group II-e. It is involved in regulation of dark induced leaf senescence.	(WRKY22)	(AtWRKY22); (WRKY22)
AT4G10020	Cluster 1	Encodes a putative hydroxysteroid dehydrogenase (HSD). Genes that encode HSD include: At5g50600 and At5g50700 (HSD1), At3g47350(HSD2), At3g47360(HSD3), At5g50590 and At5g50690(HSD4), At5g50770(HSD6) (Plant Cell Physiology 50:1463). Two copies of HSD1 and HSD4 exist due to a gene duplication event. In Plant Physiology 145:87, At5g50690 is HSD7, At4g10020 is HSD5.	HYDROXYSTEROID DEHYDROGENASE 5 (HSD5)	HYDROXYSTEROID DEHYDROGENASE 5 (HSD5);HYDROXYSTEROID DEHYDROGENASE 5 (AtHSD5)
AT4G10150	Cluster 1	RING/U-box superfamily protein; FUNCTIONS IN: zinc ion binding; CONTAINS InterPro DOMAIN/s: Zinc finger, RING-type (InterPro:IPR001841), Zinc finger, C3HC4 RING-type (InterPro:IPR018957); BEST Arabidopsis thaliana protein match is: RING/U-box superfamily protein (TAIR:AT4G10160.1); Has 9409 Blast hits to 9387 proteins in 290 species: Archae - 0; Bacteria - 6; Metazoa - 2329; Fungi - 766; Plants -…
AT4G11610	Cluster 1	C2 calcium/lipid-binding plant phosphoribosyltransferase family protein; CONTAINS InterPro DOMAIN/s: C2 membrane targeting protein (InterPro:IPR018029), C2 calcium/lipid-binding domain, CaLB (InterPro:IPR008973), Phosphoribosyltransferase C-terminal (InterPro:IPR013583), C2 calcium-dependent membrane targeting (InterPro:IPR000008); BEST Arabidopsis thaliana protein match is: Calcium-dependent lip…
AT4G13790	Cluster 1	SAUR-like auxin-responsive protein family ; CONTAINS InterPro DOMAIN/s: Auxin responsive SAUR protein (InterPro:IPR003676); BEST Arabidopsis thaliana protein match is: SAUR-like auxin-responsive protein family (TAIR:AT4G38850.1); Has 1202 Blast hits to 1187 proteins in 28 species: Archae - 0; Bacteria - 0; Metazoa - 0; Fungi - 0; Plants - 1201; Viruses - 0; Other Eukaryotes - 1 (source: NCBI BLin…
AT4G14130	Cluster 1	xyloglucan endotransglycosylase-related protein (XTR7)	XYLOGLUCAN ENDOTRANSGLUCOSYLASE/HYDROLASE 15 (XTH15)	XYLOGLUCAN ENDOTRANSGLUCOSYLASE/HYDROLASE 15 (XTH15);XYLOGLUCAN ENDOTRANSGLYCOSYLASE 7 (XTR7)
AT4G14465	Cluster 1	AT-hook motif nuclear-localized protein 20 (AHL20); CONTAINS InterPro DOMAIN/s: Protein of unknown function DUF296 (InterPro:IPR005175), Predicted AT-hook DNA-binding (InterPro:IPR014476); BEST Arabidopsis thaliana protein match is: AT-hook motif nuclear-localized protein 19 (TAIR:AT3G04570.1); Has 30201 Blast hits to 17322 proteins in 780 species: Archae - 12; Bacteria - 1396; Metazoa - 17338; F…	AT-HOOK MOTIF NUCLEAR-LOCALIZED PROTEIN 20 (AHL20)	AT-HOOK MOTIF NUCLEAR-LOCALIZED PROTEIN 20 (AHL20)
AT4G16670	Cluster 1	CONTAINS InterPro DOMAIN/s: Pleckstrin-like, plant (InterPro:IPR013666), Protein of unknown function DUF828 (InterPro:IPR008546), Pleckstrin homology (InterPro:IPR001849); BEST Arabidopsis thaliana protein match is: Plant protein of unknown function (DUF828) with plant pleckstrin homology-like region (TAIR:AT4G17350.1); Has 215 Blast hits to 188 proteins in 18 species: Archae - 0; Bacteria - 0; M…
AT4G16780	Cluster 1	Encodes a homeodomain-leucine zipper protein that is rapidly and strongly induced by changes in the ratio of red to far-red light. It is also involved in cell expansion and cell proliferation and in the response to auxin.	HOMEOBOX PROTEIN 2 (HB-2)	HOMEOBOX PROTEIN 2 (HB-2);ARABIDOPSIS THALIANA HOMEOBOX PROTEIN 2 (ATHB2); (HAT4);HOMEOBOX PROTEIN 2 (ATHB-2)
AT4G23870	Cluster 1	unknown protein; BEST Arabidopsis thaliana protein match is: unknown protein (TAIR:AT4G11020.1); Has 12 Blast hits to 12 proteins in 4 species: Archae - 0; Bacteria - 0; Metazoa - 0; Fungi - 0; Plants - 12; Viruses - 0; Other Eukaryotes - 0 (source: NCBI BLink).
AT4G25260	Cluster 1	Plant invertase/pectin methylesterase inhibitor superfamily protein; FUNCTIONS IN: enzyme inhibitor activity, pectinesterase inhibitor activity, pectinesterase activity; INVOLVED IN: shade avoidance; LOCATED IN: endomembrane system; EXPRESSED IN: 21 plant structures; EXPRESSED DURING: 13 growth stages; CONTAINS InterPro DOMAIN/s: Pectinesterase inhibitor (InterPro:IPR006501); BEST Arabidopsis tha…
AT4G25810	Cluster 1	xyloglucan endotransglycosylase-related protein (XTR6)	XYLOGLUCAN ENDOTRANSGLYCOSYLASE 6 (XTR6)	XYLOGLUCAN ENDOTRANSGLUCOSYLASE/HYDROLASE 23 (XTH23);XYLOGLUCAN ENDOTRANSGLYCOSYLASE 6 (XTR6)
AT4G30410	Cluster 1	sequence-specific DNA binding transcription factors; BEST Arabidopsis thaliana protein match is: unknown protein (TAIR:AT5G57780.1); Has 35333 Blast hits to 34131 proteins in 2444 species: Archae - 798; Bacteria - 22429; Metazoa - 974; Fungi - 991; Plants - 531; Viruses - 0; Other Eukaryotes - 9610 (source: NCBI BLink).
AT4G31248	Cluster 1	Potential natural antisense gene, locus overlaps with AT4G31250
AT4G32280	Cluster 1	Auxin inducible protein.	INDOLE-3-ACETIC ACID INDUCIBLE 29 (IAA29)	INDOLE-3-ACETIC ACID INDUCIBLE 29 (IAA29)
AT4G32460	Cluster 1	FUNCTIONS IN: molecular_function unknown; INVOLVED IN: biological_process unknown; LOCATED IN: plant-type cell wall; EXPRESSED IN: 24 plant structures; EXPRESSED DURING: 15 growth stages; CONTAINS InterPro DOMAIN/s: Protein of unknown function DUF642 (InterPro:IPR006946), Galactose-binding domain-like (InterPro:IPR008979); BEST Arabidopsis thaliana protein match is: Protein of unknown function, D…
AT4G34770	Cluster 1	SAUR-like auxin-responsive protein family ; CONTAINS InterPro DOMAIN/s: Auxin responsive SAUR protein (InterPro:IPR003676); BEST Arabidopsis thaliana protein match is: SAUR-like auxin-responsive protein family (TAIR:AT2G21210.1); Has 1411 Blast hits to 1394 proteins in 28 species: Archae - 0; Bacteria - 0; Metazoa - 0; Fungi - 0; Plants - 1410; Viruses - 0; Other Eukaryotes - 1 (source: NCBI BLin…
AT4G35190	Cluster 1	Putative lysine decarboxylase family protein; CONTAINS InterPro DOMAIN/s: Conserved hypothetical protein CHP00730 (InterPro:IPR005269); BEST Arabidopsis thaliana protein match is: lysine decarboxylase family protein (TAIR:AT2G37210.1); Has 30201 Blast hits to 17322 proteins in 780 species: Archae - 12; Bacteria - 1396; Metazoa - 17338; Fungi - 3422; Plants - 5037; Viruses - 0; Other Eukaryotes - …	LONELY GUY 5 (LOG5)	LONELY GUY 5 (LOG5)
AT4G35720	Cluster 1	Arabidopsis protein of unknown function (DUF241); EXPRESSED IN: 6 plant structures; EXPRESSED DURING: 4 anthesis, C globular stage; CONTAINS InterPro DOMAIN/s: Protein of unknown function DUF241, plant (InterPro:IPR004320); BEST Arabidopsis thaliana protein match is: Arabidopsis protein of unknown function (DUF241) (TAIR:AT4G35690.1); Has 1807 Blast hits to 1807 proteins in 277 species: Archae - …
AT4G36110	Cluster 1	SAUR-like auxin-responsive protein family ; CONTAINS InterPro DOMAIN/s: Auxin responsive SAUR protein (InterPro:IPR003676); BEST Arabidopsis thaliana protein match is: SAUR-like auxin-responsive protein family (TAIR:AT2G18010.1); Has 1361 Blast hits to 1344 proteins in 26 species: Archae - 0; Bacteria - 0; Metazoa - 0; Fungi - 0; Plants - 1360; Viruses - 0; Other Eukaryotes - 1 (source: NCBI BLin…	SMALL AUXIN UPREGULATED RNA 9 (SAUR9)	SMALL AUXIN UPREGULATED RNA 9 (SAUR9)
AT4G37770	Cluster 1	Encodes an auxin inducible ACC synthase.	1-AMINO-CYCLOPROPANE-1-CARBOXYLATE SYNTHASE 8 (ACS8)	1-AMINO-CYCLOPROPANE-1-CARBOXYLATE SYNTHASE 8 (ACS8)
AT4G38400	Cluster 1	member of EXPANSIN-LIKE. Naming convention from the Expansin Working Group (Kende et al, 2004. Plant Mol Bio)	EXPANSIN-LIKE A2 (EXLA2)	EXPANSIN-LIKE A2 (ATEXLA2);EXPANSIN L2 (EXPL2);EXPANSIN-LIKE A2 (EXLA2); (ATHEXP BETA 2.2); (ATEXPL2)
AT5G02020	Cluster 1	Encodes a protein involved in salt tolerance, names SIS (Salt Induced Serine rich).	SALT INDUCED SERINE RICH (SIS)	SALT INDUCED SERINE RICH (SIS)
AT5G02200	Cluster 1	Encodes a small plant-specific protein with both nuclear localization and nuclear export signals that is specifically required, together with FHY1, for the light-regulated nuclear accumulation of phyA.	FAR-RED-ELONGATED HYPOCOTYL1-LIKE (FHL)	FAR-RED-ELONGATED HYPOCOTYL1-LIKE (FHL)
AT5G02540	Cluster 1	NAD(P)-binding Rossmann-fold superfamily protein; FUNCTIONS IN: oxidoreductase activity, binding, catalytic activity; INVOLVED IN: oxidation reduction, metabolic process; EXPRESSED IN: 22 plant structures; EXPRESSED DURING: 13 growth stages; CONTAINS InterPro DOMAIN/s: NAD(P)-binding domain (InterPro:IPR016040), Glucose/ribitol dehydrogenase (InterPro:IPR002347), Short-chain dehydrogenase/reducta…
AT5G02580	Cluster 1	Plant protein 1589 of unknown function; CONTAINS InterPro DOMAIN/s: Conserved hypothetical protein CHP01589, plant (InterPro:IPR006476); BEST Arabidopsis thaliana protein match is: Plant protein 1589 of unknown function (TAIR:AT3G55240.1); Has 206 Blast hits to 206 proteins in 21 species: Archae - 0; Bacteria - 0; Metazoa - 0; Fungi - 0; Plants - 202; Viruses - 0; Other Eukaryotes - 4 (source: NC…
AT5G07010	Cluster 1	Encodes a sulfotransferase that acts specifically on 11- and 12-hydroxyjasmonic acid. Transcript levels for this enzyme are increased by treatments with jasmonic acid (JA), 12-hydroxyJA, JA-isoleucine, and 12-oxyphytodienoic acid (a JA precursor).	SULFOTRANSFERASE 2A (ST2A)	ARABIDOPSIS THALIANA SULFOTRANSFERASE 2A (ATST2A);SULFOTRANSFERASE 2A (ST2A)
AT5G10430	Cluster 1	Encodes arabinogalactan-protein (AGP4).	ARABINOGALACTAN PROTEIN 4 (AGP4)	ARABINOGALACTAN PROTEIN 4 (AGP4); (ATAGP4)
AT5G12940	Cluster 1	Leucine-rich repeat (LRR) family protein; INVOLVED IN: signal transduction; LOCATED IN: endomembrane system; EXPRESSED IN: 18 plant structures; EXPRESSED DURING: 10 growth stages; CONTAINS InterPro DOMAIN/s: Leucine-rich repeat-containing N-terminal domain, type 2 (InterPro:IPR013210), Leucine-rich repeat (InterPro:IPR001611); BEST Arabidopsis thaliana protein match is: Leucine-rich repeat (LRR) …
AT5G15150	Cluster 1	homeobox-containing gene with an unusual feature: a leucine zipper motif adjacent to the carboxyl-terminal of the homeodomain structure. This gene is expressed primarily in the cortex of the root and the stem.	HOMEOBOX 3 (HB-3)	HOMEOBOX FROM ARABIDOPSIS THALIANA 7 (HAT7);HOMEOBOX 3 (ATHB-3); (ATHB3);HOMEOBOX 3 (HB-3)
AT5G17850	Cluster 1	Sodium/calcium exchanger family protein; FUNCTIONS IN: cation:cation antiporter activity, calcium:sodium antiporter activity; INVOLVED IN: cation transport, transmembrane transport; LOCATED IN: endomembrane system, integral to membrane; EXPRESSED IN: 19 plant structures; EXPRESSED DURING: 12 growth stages; CONTAINS InterPro DOMAIN/s: Sodium/calcium exchanger membrane region (InterPro:IPR004837); …
AT5G18060	Cluster 1	SAUR-like auxin-responsive protein family ; CONTAINS InterPro DOMAIN/s: Auxin responsive SAUR protein (InterPro:IPR003676); BEST Arabidopsis thaliana protein match is: SAUR-like auxin-responsive protein family (TAIR:AT5G18050.1); Has 1807 Blast hits to 1807 proteins in 277 species: Archae - 0; Bacteria - 0; Metazoa - 736; Fungi - 347; Plants - 385; Viruses - 0; Other Eukaryotes - 339 (source: NCB…	SMALL AUXIN UP RNA 23 (SAUR23)	SMALL AUXIN UP RNA 23 (SAUR23)
AT5G23870	Cluster 1	Pectinacetylesterase family protein; FUNCTIONS IN: carboxylesterase activity; INVOLVED IN: biological_process unknown; LOCATED IN: plant-type cell wall; EXPRESSED IN: 22 plant structures; EXPRESSED DURING: 13 growth stages; CONTAINS InterPro DOMAIN/s: Pectinacetylesterase (InterPro:IPR004963); BEST Arabidopsis thaliana protein match is: Pectinacetylesterase family protein (TAIR:AT3G62060.1); Has …
AT5G24580	Cluster 1	Heavy metal transport/detoxification superfamily protein ; FUNCTIONS IN: copper ion binding, metal ion binding; INVOLVED IN: copper ion transport, metal ion transport; LOCATED IN: cellular_component unknown; EXPRESSED IN: 20 plant structures; EXPRESSED DURING: 13 growth stages; CONTAINS InterPro DOMAIN/s: Heavy metal transport/detoxification protein (InterPro:IPR006121); BEST Arabidopsis thaliana…
AT5G25260	Cluster 1	SPFH/Band 7/PHB domain-containing membrane-associated protein family; FUNCTIONS IN: molecular_function unknown; INVOLVED IN: biological_process unknown; LOCATED IN: plasma membrane; EXPRESSED IN: cultured cell; CONTAINS InterPro DOMAIN/s: Band 7 protein (InterPro:IPR001107); BEST Arabidopsis thaliana protein match is: SPFH/Band 7/PHB domain-containing membrane-associated protein family (TAIR:AT5G…
AT5G25460	Cluster 1	Protein of unknown function, DUF642; FUNCTIONS IN: molecular_function unknown; INVOLVED IN: response to karrikin; LOCATED IN: plant-type cell wall; EXPRESSED IN: 22 plant structures; EXPRESSED DURING: 13 growth stages; CONTAINS InterPro DOMAIN/s: Protein of unknown function DUF642 (InterPro:IPR006946); BEST Arabidopsis thaliana protein match is: Protein of unknown function, DUF642 (TAIR:AT5G11420…	DUF642 L-GALL RESPONSIVE GENE 2 (DGR2)	DUF642 L-GALL RESPONSIVE GENE 2 (DGR2)
AT5G27220	Cluster 1	Frigida-like protein; FUNCTIONS IN: molecular_function unknown; INVOLVED IN: biological_process unknown; LOCATED IN: cellular_component unknown; EXPRESSED IN: 24 plant structures; EXPRESSED DURING: 14 growth stages; CONTAINS InterPro DOMAIN/s: Frigida-like (InterPro:IPR012474); BEST Arabidopsis thaliana protein match is: FRIGIDA-like protein (TAIR:AT5G48385.1); Has 1807 Blast hits to 1807 protein…
AT5G44260	Cluster 1	Zinc finger C-x8-C-x5-C-x3-H type family protein; CONTAINS InterPro DOMAIN/s: Zinc finger, CCCH-type (InterPro:IPR000571); BEST Arabidopsis thaliana protein match is: Zinc finger C-x8-C-x5-C-x3-H type family protein (TAIR:AT1G03790.1); Has 1182 Blast hits to 968 proteins in 143 species: Archae - 0; Bacteria - 0; Metazoa - 415; Fungi - 15; Plants - 396; Viruses - 3; Other Eukaryotes - 353 (source:…
AT5G44920	Cluster 1	Toll-Interleukin-Resistance (TIR) domain family protein; FUNCTIONS IN: transmembrane receptor activity; INVOLVED IN: signal transduction, defense response, innate immune response; LOCATED IN: endoplasmic reticulum; EXPRESSED IN: 15 plant structures; EXPRESSED DURING: 10 growth stages; CONTAINS InterPro DOMAIN/s: Toll-Interleukin receptor (InterPro:IPR000157); BEST Arabidopsis thaliana protein mat…
AT5G45210	Cluster 1	Disease resistance protein (TIR-NBS-LRR class) family; FUNCTIONS IN: transmembrane receptor activity, ATP binding; INVOLVED IN: signal transduction, apoptosis, defense response, innate immune response; LOCATED IN: intrinsic to membrane; EXPRESSED IN: root; CONTAINS InterPro DOMAIN/s: NB-ARC (InterPro:IPR002182), Leucine-rich repeat (InterPro:IPR001611), Toll-Interleukin receptor (InterPro:IPR0001…
AT5G48180	Cluster 1	Encodes a nitrile-specifier protein NSP5. NSP5 is one out of five (At3g16400/NSP1, At2g33070/NSP2, At3g16390/NSP3, At3g16410/NSP4 and At5g48180/NSP5) A. thaliana epithiospecifier protein (ESP) homologues that promote simple nitrile, but not epithionitrile or thiocyanate formation.	NITRILE SPECIFIER PROTEIN 5 (NSP5)	NITRILE SPECIFIER PROTEIN 5 (NSP5)
AT5G48900	Cluster 1	Pectin lyase-like superfamily protein; FUNCTIONS IN: lyase activity, pectate lyase activity; LOCATED IN: endomembrane system; EXPRESSED IN: 22 plant structures; EXPRESSED DURING: 14 growth stages; CONTAINS InterPro DOMAIN/s: Pectin lyase fold/virulence factor (InterPro:IPR011050), AmbAllergen (InterPro:IPR018082), Pectate lyase/Amb allergen (InterPro:IPR002022), Pectin lyase fold (InterPro:IPR012…
AT5G51670	Cluster 1	Protein of unknown function (DUF668); INVOLVED IN: biological_process unknown; LOCATED IN: chloroplast; EXPRESSED IN: inflorescence meristem, hypocotyl, root, flower; EXPRESSED DURING: petal differentiation and expansion stage; CONTAINS InterPro DOMAIN/s: Protein of unknown function DUF668 (InterPro:IPR007700), Protein of unknown function DUF3475 (InterPro:IPR021864); BEST Arabidopsis thaliana pr…
AT5G53660	Cluster 1	Growth regulating factor encoding transcription activator. One of the nine members of a GRF gene family, containing nuclear targeting domain. Involved in leaf development and expressed in shoot and flower.	GROWTH-REGULATING FACTOR 7 (GRF7)	GROWTH-REGULATING FACTOR 7 (AtGRF7);GROWTH-REGULATING FACTOR 7 (GRF7)
AT5G53980	Cluster 1	Encodes a homeodomain leucine zipper class I (HD-Zip I) protein.	HOMEOBOX PROTEIN 52 (HB52)	HOMEOBOX PROTEIN 52 (HB52);HOMEOBOX PROTEIN 52 (ATHB52)
AT5G57760	Cluster 1	unknown protein; Has 5 Blast hits to 5 proteins in 2 species: Archae - 0; Bacteria - 0; Metazoa - 0; Fungi - 0; Plants - 5; Viruses - 0; Other Eukaryotes - 0 (source: NCBI BLink).
AT5G59940	Cluster 1	Cysteine/Histidine-rich C1 domain family protein; FUNCTIONS IN: zinc ion binding; INVOLVED IN: intracellular signaling pathway; LOCATED IN: cellular_component unknown; EXPRESSED IN: 13 plant structures; EXPRESSED DURING: LP.04 four leaves visible, 4 anthesis, petal differentiation and expansion stage, D bilateral stage; CONTAINS InterPro DOMAIN/s: Protein kinase C-like, phorbol ester/diacylglycer…
AT5G60680	Cluster 1	Protein of unknown function, DUF584; CONTAINS InterPro DOMAIN/s: Protein of unknown function DUF584 (InterPro:IPR007608); BEST Arabidopsis thaliana protein match is: Protein of unknown function, DUF584 (TAIR:AT3G45210.1); Has 1807 Blast hits to 1807 proteins in 277 species: Archae - 0; Bacteria - 0; Metazoa - 736; Fungi - 347; Plants - 385; Viruses - 0; Other Eukaryotes - 339 (source: NCBI BLink).
AT5G63650	Cluster 1	encodes a member of SNF1-related protein kinases (SnRK2) whose activity is activated by ionic (salt) and non-ionic (mannitol) osmotic stress.	SNF1-RELATED PROTEIN KINASE 2.5 (SNRK2.5)	SNF1-RELATED PROTEIN KINASE 2H (SRK2H);SNF1-RELATED PROTEIN KINASE 2.5 (SNRK2.5); (SNRK2-5)
AT5G65800	Cluster 1	1-aminocyclopropane-1-carboxylate synthase (ACS) is encoded by a multigene family consisting of at least five members whose expression is induced by hormones, developmental signals, and protein synthesis inhibition.	ACC SYNTHASE 5 (ACS5)	ACC SYNTHASE 5 (ACS5); (ATACS5);ETHYLENE OVERPRODUCER 2 (ETO2);CYTOKININ-INSENSITIVE 5 (CIN5)
AT5G66650	Cluster 1	Protein of unknown function (DUF607); CONTAINS InterPro DOMAIN/s: Protein of unknown function DUF607 (InterPro:IPR006769); BEST Arabidopsis thaliana protein match is: Protein of unknown function (DUF607) (TAIR:AT2G23790.1); Has 1807 Blast hits to 1807 proteins in 277 species: Archae - 0; Bacteria - 0; Metazoa - 736; Fungi - 347; Plants - 385; Viruses - 0; Other Eukaryotes - 339 (source: NCBI BLin…
AT5G67020	Cluster 1	unknown protein; BEST Arabidopsis thaliana protein match is: unknown protein (TAIR:AT3G50340.1); Has 1807 Blast hits to 1807 proteins in 277 species: Archae - 0; Bacteria - 0; Metazoa - 736; Fungi - 347; Plants - 385; Viruses - 0; Other Eukaryotes - 339 (source: NCBI BLink).
AT1G01780	Cluster 2	Encodes a member of the Arabidopsis LIM proteins: a family of actin bundlers with distinct expression patterns. WLIM1, WLIM2a, and WLIM2b are widely expressed, whereas PLIM2a, PLIM2b, and PLIM2c are predominantly expressed in pollen. Regulates actin cytoskeleton organization.	PLIM2B (PLIM2b)	PLIM2B (PLIM2b)
AT1G03090	Cluster 2	MCCA is the biotinylated subunit of the dimer MCCase, which is involved in leucine degradation. Both subunits are nuclear coded and the active enzyme is located in the mitochondrion.	(MCCA)	(MCCA)
AT1G09460	Cluster 2	Carbohydrate-binding X8 domain superfamily protein; LOCATED IN: endomembrane system; EXPRESSED IN: 19 plant structures; EXPRESSED DURING: 12 growth stages; CONTAINS InterPro DOMAIN/s: X8 (InterPro:IPR012946); BEST Arabidopsis thaliana protein match is: Carbohydrate-binding X8 domain superfamily protein (TAIR:AT2G30933.1); Has 28400 Blast hits to 14800 proteins in 1032 species: Archae - 269; Bacte…
AT1G10070	Cluster 2	Encodes a chloroplast branched-chain amino acid aminotransferase. Complements the yeast leu/iso-leu/val auxotrophy mutant.	BRANCHED-CHAIN AMINO ACID TRANSAMINASE 2 (BCAT-2)	BRANCHED-CHAIN AMINO ACID TRANSAMINASE 2 (BCAT-2);BRANCHED-CHAIN AMINO ACID TRANSAMINASE 2 (ATBCAT-2)
AT1G11260	Cluster 2	Encodes a H+/hexose cotransporter.	SUGAR TRANSPORTER 1 (STP1)	SUGAR TRANSPORTER 1 (STP1);SUGAR TRANSPORTER 1 (ATSTP1)
AT1G14890	Cluster 2	Plant invertase/pectin methylesterase inhibitor superfamily protein; FUNCTIONS IN: enzyme inhibitor activity, pectinesterase inhibitor activity, pectinesterase activity; INVOLVED IN: biological_process unknown; EXPRESSED IN: 22 plant structures; EXPRESSED DURING: 13 growth stages; CONTAINS InterPro DOMAIN/s: Pectinesterase inhibitor (InterPro:IPR006501); BEST Arabidopsis thaliana protein match is…
AT1G15010	Cluster 2	unknown protein; BEST Arabidopsis thaliana protein match is: unknown protein (TAIR:AT2G01300.1); Has 71 Blast hits to 71 proteins in 13 species: Archae - 0; Bacteria - 2; Metazoa - 0; Fungi - 0; Plants - 69; Viruses - 0; Other Eukaryotes - 0 (source: NCBI BLink).
AT1G15040	Cluster 2	Encodes a nitrogen regulated putative glutamine amidotransferase that represses shoot branching.	GLUTAMINE AMIDOTRANSFERASE 1_2.1 (GAT1_2.1)	GLUTAMINE AMIDOTRANSFERASE (GAT);GLUTAMINE AMIDOTRANSFERASE 1_2.1 (GAT1_2.1)
AT1G15380	Cluster 2	Lactoylglutathione lyase / glyoxalase I family protein; CONTAINS InterPro DOMAIN/s: Glyoxalase/bleomycin resistance protein/dioxygenase (InterPro:IPR004360); BEST Arabidopsis thaliana protein match is: Lactoylglutathione lyase / glyoxalase I family protein (TAIR:AT1G80160.1); Has 780 Blast hits to 780 proteins in 276 species: Archae - 1; Bacteria - 484; Metazoa - 4; Fungi - 2; Plants - 222; Virus…	GLYOXYLASE I 4 (GLYI4)	GLYOXYLASE I 4 (GLYI4)
AT1G18270	Cluster 2	ketose-bisphosphate aldolase class-II family protein; FUNCTIONS IN: in 8 functions; INVOLVED IN: oxidation reduction, pentose-phosphate shunt, valine metabolic process, glycolysis, metabolic process; EXPRESSED IN: 23 plant structures; EXPRESSED DURING: 13 growth stages; CONTAINS InterPro DOMAIN/s: Aldolase-type TIM barrel (InterPro:IPR013785), 6-phosphogluconate dehydrogenase, NAD-binding (InterP…
AT1G18400	Cluster 2	BR enhanced expression 1 (BEE1); FUNCTIONS IN: sequence-specific DNA binding transcription factor activity; INVOLVED IN: regulation of transcription; LOCATED IN: nucleus; EXPRESSED IN: 22 plant structures; EXPRESSED DURING: 13 growth stages; CONTAINS InterPro DOMAIN/s: Helix-loop-helix DNA-binding domain (InterPro:IPR001092), Helix-loop-helix DNA-binding (InterPro:IPR011598); BEST Arabidopsis tha…	BR ENHANCED EXPRESSION 1 (BEE1)	BR ENHANCED EXPRESSION 1 (BEE1)
AT1G18570	Cluster 2	Encodes a member of the R2R3-MYB transcription family. Involved in indole glucosinolate biosynthesis.	MYB DOMAIN PROTEIN 51 (MYB51)	(BW51B); (BW51A);MYB DOMAIN PROTEIN 51 (MYB51);MYB DOMAIN PROTEIN 51 (AtMYB51);HIGH INDOLIC GLUCOSINOLATE 1 (HIG1)
AT1G19530	Cluster 2	unknown protein; FUNCTIONS IN: molecular_function unknown; INVOLVED IN: N-terminal protein myristoylation, anaerobic respiration; LOCATED IN: cellular_component unknown; EXPRESSED IN: leaf apex, inflorescence meristem, hypocotyl, root, flower; EXPRESSED DURING: petal differentiation and expansion stage; Has 47 Blast hits to 47 proteins in 13 species: Archae - 0; Bacteria - 0; Metazoa - 0; Fungi -…
AT1G21360	Cluster 2	glycolipid transfer protein 2 (GLTP2); FUNCTIONS IN: glycolipid transporter activity, glycolipid binding; INVOLVED IN: glycolipid transport; LOCATED IN: cytoplasm; CONTAINS InterPro DOMAIN/s: Glycolipid transfer protein, GLTP (InterPro:IPR014830); BEST Arabidopsis thaliana protein match is: Glycolipid transfer protein (GLTP) family protein (TAIR:AT3G21260.3); Has 509 Blast hits to 509 proteins in…	GLYCOLIPID TRANSFER PROTEIN 2 (GLTP2)	GLYCOLIPID TRANSFER PROTEIN 2 (GLTP2)
AT1G21680	Cluster 2	DPP6 N-terminal domain-like protein; FUNCTIONS IN: molecular_function unknown; INVOLVED IN: biological_process unknown; LOCATED IN: plasma membrane, vacuole, plant-type cell wall; EXPRESSED IN: 25 plant structures; EXPRESSED DURING: 13 growth stages; CONTAINS InterPro DOMAIN/s: WD40-like Beta Propeller (InterPro:IPR011659), Six-bladed beta-propeller, TolB-like (InterPro:IPR011042); BEST Arabidops…
AT1G22740	Cluster 2	GTP-binding protein Rab7	RAB GTPASE HOMOLOG G3B (RABG3B)	(RAB7);RAB GTPASE HOMOLOG G3B (RABG3B); (RAB75); (ATRABG3B)
AT1G22890	Cluster 2	unknown protein; FUNCTIONS IN: molecular_function unknown; INVOLVED IN: biological_process unknown; LOCATED IN: endomembrane system; EXPRESSED IN: 19 plant structures; EXPRESSED DURING: 11 growth stages; Has 17 Blast hits to 17 proteins in 2 species: Archae - 0; Bacteria - 0; Metazoa - 0; Fungi - 0; Plants - 17; Viruses - 0; Other Eukaryotes - 0 (source: NCBI BLink).
AT1G28330	Cluster 2	dormancy-associated protein (DRM1)	DORMANCY-ASSOCIATED PROTEIN-LIKE 1 (DYL1)	DORMANCY-ASSOCIATED PROTEIN-LIKE 1 (DYL1)
AT1G31040	Cluster 2	PLATZ transcription factor family protein; CONTAINS InterPro DOMAIN/s: Protein of unknown function DUF597 (InterPro:IPR006734); BEST Arabidopsis thaliana protein match is: PLATZ transcription factor family protein (TAIR:AT2G12646.1); Has 411 Blast hits to 411 proteins in 26 species: Archae - 0; Bacteria - 0; Metazoa - 0; Fungi - 0; Plants - 411; Viruses - 0; Other Eukaryotes - 0 (source: NCBI BLi…
AT1G34630	Cluster 2	BEST Arabidopsis thaliana protein match is: Mitochondrial import inner membrane translocase subunit Tim17/Tim22/Tim23 family protein (TAIR:AT5G51150.1); Has 323 Blast hits to 315 proteins in 124 species: Archae - 0; Bacteria - 0; Metazoa - 95; Fungi - 110; Plants - 73; Viruses - 0; Other Eukaryotes - 45 (source: NCBI BLink).
AT1G49210	Cluster 2	RING/U-box superfamily protein; FUNCTIONS IN: zinc ion binding; EXPRESSED IN: 9 plant structures; EXPRESSED DURING: LP.06 six leaves visible, 4 anthesis, LP.10 ten leaves visible, petal differentiation and expansion stage; CONTAINS InterPro DOMAIN/s: Zinc finger, RING-type (InterPro:IPR001841), Zinc finger, C3HC4 RING-type (InterPro:IPR018957); BEST Arabidopsis thaliana protein match is: RING/U-b…
AT1G56220	Cluster 2	Dormancy/auxin associated family protein; CONTAINS InterPro DOMAIN/s: Dormancyauxin associated (InterPro:IPR008406); BEST Arabidopsis thaliana protein match is: Dormancy/auxin associated family protein (TAIR:AT1G54070.1); Has 195 Blast hits to 194 proteins in 35 species: Archae - 0; Bacteria - 0; Metazoa - 0; Fungi - 0; Plants - 194; Viruses - 0; Other Eukaryotes - 1 (source: NCBI BLink).
AT1G58180	Cluster 2	beta carbonic anhydrase 6 (BCA6); FUNCTIONS IN: carbonate dehydratase activity, zinc ion binding; INVOLVED IN: carbon utilization; LOCATED IN: mitochondrion; EXPRESSED IN: 23 plant structures; EXPRESSED DURING: 13 growth stages; CONTAINS InterPro DOMAIN/s: Carbonic anhydrase, prokaryotic-like, conserved site (InterPro:IPR015892), Carbonic anhydrase (InterPro:IPR001765); BEST Arabidopsis thaliana …	BETA CARBONIC ANHYDRASE 6 (BCA6)	A. THALIANA BETA CARBONIC ANHYDRASE 6 (ATBCA6);BETA CARBONIC ANHYDRASE 6 (BCA6)
AT1G60060	Cluster 2	Serine/threonine-protein kinase WNK (With No Lysine)-related; BEST Arabidopsis thaliana protein match is: Serine/threonine-protein kinase WNK (With No Lysine)-related (TAIR:AT5G53900.2); Has 3565 Blast hits to 2565 proteins in 80 species: Archae - 0; Bacteria - 3; Metazoa - 15; Fungi - 88; Plants - 227; Viruses - 0; Other Eukaryotes - 3232 (source: NCBI BLink).
AT1G61740	Cluster 2	Sulfite exporter TauE/SafE family protein; LOCATED IN: endomembrane system, integral to membrane; EXPRESSED IN: 22 plant structures; EXPRESSED DURING: 13 growth stages; CONTAINS InterPro DOMAIN/s: Protein of unknown function DUF81 (InterPro:IPR002781); BEST Arabidopsis thaliana protein match is: Sulfite exporter TauE/SafE family protein (TAIR:AT1G11540.1); Has 2571 Blast hits to 2364 proteins in …
AT1G69930	Cluster 2	Encodes glutathione transferase belonging to the tau class of GSTs. Naming convention according to Wagner et al. (2002).	GLUTATHIONE S-TRANSFERASE TAU 11 (GSTU11)	GLUTATHIONE S-TRANSFERASE TAU 11 (GSTU11);GLUTATHIONE S-TRANSFERASE TAU 11 (ATGSTU11)
AT1G73830	Cluster 2	BR enhanced expression 3 (BEE3); FUNCTIONS IN: DNA binding, sequence-specific DNA binding transcription factor activity; INVOLVED IN: regulation of transcription; LOCATED IN: nucleus; EXPRESSED IN: 18 plant structures; EXPRESSED DURING: 10 growth stages; CONTAINS InterPro DOMAIN/s: Helix-loop-helix DNA-binding domain (InterPro:IPR001092), Helix-loop-helix DNA-binding (InterPro:IPR011598); BEST Ar…	BR ENHANCED EXPRESSION 3 (BEE3)	BR ENHANCED EXPRESSION 3 (BEE3)
AT1G76410	Cluster 2	ATL8; FUNCTIONS IN: zinc ion binding; EXPRESSED IN: 22 plant structures; EXPRESSED DURING: 13 growth stages; CONTAINS InterPro DOMAIN/s: Zinc finger, RING-type (InterPro:IPR001841), Zinc finger, C3HC4 RING-type (InterPro:IPR018957); BEST Arabidopsis thaliana protein match is: RING/U-box superfamily protein (TAIR:AT1G20823.1); Has 9001 Blast hits to 8977 proteins in 267 species: Archae - 0; Bacter…	(ATL8)	(ATL8)
AT1G79700	Cluster 2	Integrase-type DNA-binding superfamily protein; CONTAINS InterPro DOMAIN/s: DNA-binding, integrase-type (InterPro:IPR016177), Pathogenesis-related transcriptional factor/ERF, DNA-binding (InterPro:IPR001471); BEST Arabidopsis thaliana protein match is: ARIA-interacting double AP2 domain protein (TAIR:AT1G16060.1); Has 7501 Blast hits to 5104 proteins in 263 species: Archae - 0; Bacteria - 38; Met…
AT1G80180	Cluster 2	unknown protein; FUNCTIONS IN: molecular_function unknown; INVOLVED IN: biological_process unknown; LOCATED IN: plasma membrane; EXPRESSED IN: 21 plant structures; EXPRESSED DURING: 10 growth stages; BEST Arabidopsis thaliana protein match is: unknown protein (TAIR:AT1G15400.3); Has 30201 Blast hits to 17322 proteins in 780 species: Archae - 12; Bacteria - 1396; Metazoa - 17338; Fungi - 3422; Pla…
AT1G80840	Cluster 2	Pathogen-induced transcription factor. Binds W-box sequences in vitro. Forms protein complexes with itself and with WRKY40 and WRKY60. Coexpression with WRKY18 or WRKY60 made plants more susceptible to both P. syringae and B. cinerea. WRKY18, WRKY40, and WRKY60 have partially redundant roles in response to the hemibiotrophic bacterial pathogen Pseudomonas syringae and the necrotrophic fungal path…	WRKY DNA-BINDING PROTEIN 40 (WRKY40)	(ATWRKY40);WRKY DNA-BINDING PROTEIN 40 (WRKY40)
AT2G18050	Cluster 2	encodes a structurally divergent linker histone whose gene expression is induced by dehydration and ABA.	HISTONE H1-3 (HIS1-3)	HISTONE H1-3 (HIS1-3)
AT2G18280	Cluster 2	Member of TLP family	TUBBY LIKE PROTEIN 2 (TLP2)	TUBBY LIKE PROTEIN 2 (TLP2);TUBBY LIKE PROTEIN 2 (AtTLP2)
AT2G18700	Cluster 2	Encodes an enzyme putatively involved in trehalose biosynthesis. The protein has a trehalose synthase (TPS)-like domain that may or may not be active as well as a trehalose phosphatase (TPP)-like domain.	TREHALOSE PHOSPHATASE/SYNTHASE 11 (TPS11)	TREHALOSE PHOSPHATASE/SYNTHASE 11 (ATTPS11);TREHALOSE PHOSPHATASE/SYNTHASE 11 (TPS11); (ATTPSB);TREHALOSE-6-PHOSPHATE SYNTHASE 11 (TPS11)
AT2G20670	Cluster 2	Protein of unknown function (DUF506) ; LOCATED IN: chloroplast; EXPRESSED IN: 22 plant structures; EXPRESSED DURING: 14 growth stages; CONTAINS InterPro DOMAIN/s: Protein of unknown function DUF506, plant (InterPro:IPR006502); BEST Arabidopsis thaliana protein match is: Protein of unknown function (DUF506) (TAIR:AT4G32480.1); Has 375 Blast hits to 373 proteins in 24 species: Archae - 0; Bacteria …
AT2G26440	Cluster 2	Plant invertase/pectin methylesterase inhibitor superfamily; FUNCTIONS IN: enzyme inhibitor activity, pectinesterase activity; INVOLVED IN: cell wall modification; LOCATED IN: endomembrane system, cell wall, plant-type cell wall; EXPRESSED IN: 20 plant structures; EXPRESSED DURING: 13 growth stages; CONTAINS InterPro DOMAIN/s: Pectinesterase, active site (InterPro:IPR018040), Pectin lyase fold/vi…
AT2G27300	Cluster 2	NTM1-like 8 (NTL8); CONTAINS InterPro DOMAIN/s: No apical meristem (NAM) protein (InterPro:IPR003441); BEST Arabidopsis thaliana protein match is: NAC domain containing protein 60 (TAIR:AT3G44290.1); Has 2835 Blast hits to 2829 proteins in 72 species: Archae - 0; Bacteria - 0; Metazoa - 0; Fungi - 0; Plants - 2835; Viruses - 0; Other Eukaryotes - 0 (source: NCBI BLink).	NTM1-LIKE 8 (NTL8)	NTM1-LIKE 8 (NTL8);ARABIDOPSIS NAC DOMAIN CONTAINING PROTEIN 40 (ANAC040)
AT2G27830	Cluster 2	unknown protein; BEST Arabidopsis thaliana protein match is: unknown protein (TAIR:AT4G22758.1); Has 131 Blast hits to 131 proteins in 17 species: Archae - 0; Bacteria - 0; Metazoa - 0; Fungi - 0; Plants - 131; Viruses - 0; Other Eukaryotes - 0 (source: NCBI BLink).
AT2G28085	Cluster 2	SAUR-like auxin-responsive protein family ; CONTAINS InterPro DOMAIN/s: Auxin responsive SAUR protein (InterPro:IPR003676); BEST Arabidopsis thaliana protein match is: SAUR-like auxin-responsive protein family (TAIR:AT4G34760.1); Has 1265 Blast hits to 1250 proteins in 26 species: Archae - 0; Bacteria - 0; Metazoa - 0; Fungi - 0; Plants - 1264; Viruses - 0; Other Eukaryotes - 1 (source: NCBI BLin…
AT2G28630	Cluster 2	Encodes KCS12, a member of the 3-ketoacyl-CoA synthase family involved in the biosynthesis of VLCFA (very long chain fatty acids).	3-KETOACYL-COA SYNTHASE 12 (KCS12)	3-KETOACYL-COA SYNTHASE 12 (KCS12)
AT2G33830	Cluster 2	Dormancy/auxin associated family protein; CONTAINS InterPro DOMAIN/s: Dormancyauxin associated (InterPro:IPR008406); BEST Arabidopsis thaliana protein match is: dormancy-associated protein-like 1 (TAIR:AT1G28330.1); Has 165 Blast hits to 165 proteins in 47 species: Archae - 0; Bacteria - 0; Metazoa - 0; Fungi - 0; Plants - 165; Viruses - 0; Other Eukaryotes - 0 (source: NCBI BLink).
AT2G35170	Cluster 2	Histone H3 K4-specific methyltransferase SET7/9 family protein; CONTAINS InterPro DOMAIN/s: MORN motif (InterPro:IPR003409); BEST Arabidopsis thaliana protein match is: Histone H3 K4-specific methyltransferase SET7/9 family protein (TAIR:AT4G17080.1); Has 27308 Blast hits to 6490 proteins in 565 species: Archae - 0; Bacteria - 4017; Metazoa - 4394; Fungi - 189; Plants - 2649; Viruses - 0; Other E…
AT2G37678	Cluster 2	Positive regulator of photomorphogenesis in far-red light. Most abundant in young seedlings in the dark. Downregulated in the light and older as plants develop. Localized in the nucleus and the cytoplasm. Nuclear localization strongest in the dark. Degraded through the 26S proteasome. Regulated by PHYA. It is specifically required for the light-regulated nuclear accumulation of phyA but not phyB.	FAR-RED ELONGATED HYPOCOTYL 1 (FHY1)	FAR-RED ELONGATED HYPOCOTYL 1 (FHY1);PHYTOCHROME A SIGNAL TRANSDUCTION 3 (PAT3);FAR-RED ELONGATED HYPOCOTYL 1 (FRY1)
AT2G39400	Cluster 2	alpha/beta-Hydrolases superfamily protein; BEST Arabidopsis thaliana protein match is: alpha/beta-Hydrolases superfamily protein (TAIR:AT3G55180.1); Has 4815 Blast hits to 4811 proteins in 1490 species: Archae - 34; Bacteria - 3394; Metazoa - 137; Fungi - 136; Plants - 554; Viruses - 35; Other Eukaryotes - 525 (source: NCBI BLink).
AT2G40420	Cluster 2	Encodes a putative amino acid transporter.
AT2G45210	Cluster 2	SAUR-like auxin-responsive protein family ; CONTAINS InterPro DOMAIN/s: Auxin responsive SAUR protein (InterPro:IPR003676); BEST Arabidopsis thaliana protein match is: SAUR-like auxin-responsive protein family (TAIR:AT3G60690.1); Has 1221 Blast hits to 1213 proteins in 27 species: Archae - 0; Bacteria - 0; Metazoa - 0; Fungi - 0; Plants - 1220; Viruses - 0; Other Eukaryotes - 1 (source: NCBI BLin…
AT3G06850	Cluster 2	dihydrolipoamide branched chain acyltransferase	(BCE2)	(BCE2);DARK INDUCIBLE 3 (DIN3); (LTA1)
AT3G10985	Cluster 2	A senescence-associated gene whose expression is induced in response to treatment with Nep1, a fungal protein that causes necrosis.	SENESCENCE ASSOCIATED GENE 20 (SAG20)	SENESCENCE ASSOCIATED GENE 20 (SAG20);WOUND-INDUCED PROTEIN 12 (WI12);ARABIDOPSIS THALIANA WOUND-INDUCED PROTEIN 12 (ATWI-12)
AT3G15450	Cluster 2	Aluminium induced protein with YGL and LRDR motifs; FUNCTIONS IN: molecular_function unknown; EXPRESSED IN: 25 plant structures; EXPRESSED DURING: 13 growth stages; BEST Arabidopsis thaliana protein match is: Aluminium induced protein with YGL and LRDR motifs (TAIR:AT4G27450.1); Has 430 Blast hits to 430 proteins in 86 species: Archae - 0; Bacteria - 40; Metazoa - 2; Fungi - 2; Plants - 364; Viru…
AT3G15620	Cluster 2	Required for photorepair of 6-4 photoproducts in Arabidopsis thaliana.	UV REPAIR DEFECTIVE 3 (UVR3)	UV REPAIR DEFECTIVE 3 (UVR3)
AT3G17100	Cluster 2	sequence-specific DNA binding transcription factors; FUNCTIONS IN: sequence-specific DNA binding transcription factor activity; INVOLVED IN: regulation of transcription; LOCATED IN: chloroplast; EXPRESSED IN: 22 plant structures; EXPRESSED DURING: 13 growth stages; BEST Arabidopsis thaliana protein match is: basic helix-loop-helix (bHLH) DNA-binding superfamily protein (TAIR:AT3G06590.2); Has 168…
AT3G18570	Cluster 2	Oleosin family protein; FUNCTIONS IN: molecular_function unknown; INVOLVED IN: lipid storage; LOCATED IN: monolayer-surrounded lipid storage body, integral to membrane, membrane; EXPRESSED IN: petal, leaf whorl, male gametophyte, flower; EXPRESSED DURING: L mature pollen stage, M germinated pollen stage, 4 anthesis, petal differentiation and expansion stage; CONTAINS InterPro DOMAIN/s: Oleosin (I…
AT3G20340	Cluster 2	Expression of the gene is downregulated in the presence of paraquat, an inducer of photoxidative stress.
AT3G20660	Cluster 2	organic cation/carnitine transporter4 (4-Oct); FUNCTIONS IN: carbohydrate transmembrane transporter activity, sugar:hydrogen symporter activity; INVOLVED IN: transport, transmembrane transport; LOCATED IN: chloroplast thylakoid membrane, membrane; EXPRESSED IN: 13 plant structures; EXPRESSED DURING: 6 growth stages; CONTAINS InterPro DOMAIN/s: Sugar transporter, conserved site (InterPro:IPR005829…	ORGANIC CATION/CARNITINE TRANSPORTER4 (OCT4)	ORGANIC CATION/CARNITINE TRANSPORTER4 (OCT4);ORGANIC CATION/CARNITINE TRANSPORTER4 (AtOCT4)
AT3G22460	Cluster 2	Encodes a member of a family of genes with O-acetylserine(thiol)lyase activity.	O-ACETYLSERINE (THIOL) LYASE (OAS-TL) ISOFORM A2 (OASA2)	O-ACETYLSERINE (THIOL) LYASE (OAS-TL) ISOFORM A2 (OASA2)
AT3G26510	Cluster 2	Octicosapeptide/Phox/Bem1p family protein; CONTAINS InterPro DOMAIN/s: Octicosapeptide/Phox/Bem1p (InterPro:IPR000270); BEST Arabidopsis thaliana protein match is: octicosapeptide/Phox/Bem1p (PB1) domain-containing protein (TAIR:AT1G70640.1); Has 35333 Blast hits to 34131 proteins in 2444 species: Archae - 798; Bacteria - 22429; Metazoa - 974; Fungi - 991; Plants - 531; Viruses - 0; Other Eukaryo…
AT3G30775	Cluster 2	Encodes a proline oxidase that is predicted to localize to the inner mitochondrial membrane, its mRNA expression induced by high levels of Al and by osmotic stress. The promoter contains an L-proline-inducible element.	EARLY RESPONSIVE TO DEHYDRATION 5 (ERD5)	EARLY RESPONSIVE TO DEHYDRATION 5 (ERD5);PROLINE DEHYDROGENASE (PRODH); (AT-POX);PROLINE DEHYDROGENASE 1 (PDH1); (ATPDH); (PRO1);ARABIDOPSIS THALIANA PROLINE OXIDASE (ATPOX)
AT3G47340	Cluster 2	encodes a glutamine-dependent asparagine synthetase, the predicted ASN1 peptide contains a purF-type glutamine-binding domain, and is expressed predominantly in shoot tissues, where light has a negative effect on its mRNA accumulation. Expression is induced within 3 hours of dark treatment, in senescing leaves and treatment with exogenous photosynthesis inhibitor. Induction of gene expression was…	GLUTAMINE-DEPENDENT ASPARAGINE SYNTHASE 1 (ASN1)	GLUTAMINE-DEPENDENT ASPARAGINE SYNTHASE 1 (ASN1);ARABIDOPSIS THALIANA GLUTAMINE-DEPENDENT ASPARAGINE SYNTHASE 1 (AT-ASN1);DARK INDUCIBLE 6 (DIN6)
AT3G50770	Cluster 2	calmodulin-like 41 (CML41); FUNCTIONS IN: calcium ion binding; INVOLVED IN: biological_process unknown; LOCATED IN: chloroplast; EXPRESSED IN: 17 plant structures; EXPRESSED DURING: 11 growth stages; CONTAINS InterPro DOMAIN/s: EF-Hand 1, calcium-binding site (InterPro:IPR018247), EF-HAND 2 (InterPro:IPR018249), EF-hand-like domain (InterPro:IPR011992), Calcium-binding EF-hand (InterPro:IPR002048…	CALMODULIN-LIKE 41 (CML41)	CALMODULIN-LIKE 41 (CML41)
AT3G61060	Cluster 2	phloem protein 2-A13 (PP2-A13); CONTAINS InterPro DOMAIN/s: F-box domain, cyclin-like (InterPro:IPR001810), F-box domain, Skp2-like (InterPro:IPR022364); BEST Arabidopsis thaliana protein match is: phloem protein 2-A12 (TAIR:AT1G12710.1); Has 35333 Blast hits to 34131 proteins in 2444 species: Archae - 798; Bacteria - 22429; Metazoa - 974; Fungi - 991; Plants - 531; Viruses - 0; Other Eukaryotes …	PHLOEM PROTEIN 2-A13 (PP2-A13)	PHLOEM PROTEIN 2-A13 (PP2-A13);PHLOEM PROTEIN 2-A13 (AtPP2-A13)
AT4G04990	Cluster 2	Protein of unknown function (DUF761); FUNCTIONS IN: molecular_function unknown; INVOLVED IN: biological_process unknown; LOCATED IN: endomembrane system; CONTAINS InterPro DOMAIN/s: Protein of unknown function DUF761, plant (InterPro:IPR008480); BEST Arabidopsis thaliana protein match is: Protein of unknown function (DUF761) (TAIR:AT1G61260.1); Has 30201 Blast hits to 17322 proteins in 780 specie…
AT4G10240	Cluster 2	B-box zinc finger family protein; FUNCTIONS IN: sequence-specific DNA binding transcription factor activity, zinc ion binding; INVOLVED IN: regulation of transcription; LOCATED IN: intracellular; EXPRESSED IN: petal, leaf whorl, carpel; EXPRESSED DURING: petal differentiation and expansion stage; CONTAINS InterPro DOMAIN/s: Zinc finger, B-box (InterPro:IPR000315); BEST Arabidopsis thaliana protei…
AT4G15610	Cluster 2	Uncharacterised protein family (UPF0497); CONTAINS InterPro DOMAIN/s: Uncharacterised protein family UPF0497, trans-membrane plant (InterPro:IPR006702), Uncharacterised protein family UPF0497, trans-membrane plant subgroup (InterPro:IPR006459); BEST Arabidopsis thaliana protein match is: Uncharacterised protein family (UPF0497) (TAIR:AT3G06390.1); Has 30201 Blast hits to 17322 proteins in 780 spe…
AT4G16000	Cluster 2	unknown protein; BEST Arabidopsis thaliana protein match is: unknown protein (TAIR:AT4G15990.1); Has 30201 Blast hits to 17322 proteins in 780 species: Archae - 12; Bacteria - 1396; Metazoa - 17338; Fungi - 3422; Plants - 5037; Viruses - 0; Other Eukaryotes - 2996 (source: NCBI BLink).
AT4G20260	Cluster 2	Encodes a Ca2+ and Cu2+ binding protein. N-terminal myristylation on glycine 2 appears to enable it to associate tightly with the plasma membrane. Recombinant PCaP1 interacts strongly with phosphatidylinositol 3,5-bisphosphate (PtdIns(3,5)P2) and PtdIns (3,4,5)P3, and weakly with PtdIns(3,5)P2 and PtdIns(4,5). It also interacts with calmodulin (CaM) in a calcium-dependent manner. CaM does not int…	PLASMA-MEMBRANE ASSOCIATED CATION-BINDING PROTEIN 1 (PCAP1)	ARABIDOPSIS THALIANA PLASMA-MEMBRANE ASSOCIATED CATION-BINDING PROTEIN 1 (ATPCAP1);MICROTUBULE-DESTABILIZING PROTEIN 25 (MDP25);PLASMA-MEMBRANE ASSOCIATED CATION-BINDING PROTEIN 1 (PCAP1)
AT4G25390	Cluster 2	Protein kinase superfamily protein; FUNCTIONS IN: protein serine/threonine kinase activity, protein kinase activity, kinase activity, ATP binding; INVOLVED IN: protein amino acid phosphorylation; LOCATED IN: plasma membrane; EXPRESSED IN: 14 plant structures; EXPRESSED DURING: 6 growth stages; CONTAINS InterPro DOMAIN/s: Protein kinase, ATP binding site (InterPro:IPR017441), Protein kinase, catal…
AT4G25580	Cluster 2	CAP160 protein; CONTAINS InterPro DOMAIN/s: CAP160 (InterPro:IPR012418); BEST Arabidopsis thaliana protein match is: CAP160 protein (TAIR:AT5G52300.1); Has 292 Blast hits to 249 proteins in 85 species: Archae - 0; Bacteria - 26; Metazoa - 66; Fungi - 33; Plants - 116; Viruses - 9; Other Eukaryotes - 42 (source: NCBI BLink).
AT4G29900	Cluster 2	one of the type IIB calcium pump isoforms. encodes an autoinhibited Ca(2+)-ATPase that contains an N-terminal calmodulin binding autoinhibitory domain.	AUTOINHIBITED CA(2+)-ATPASE 10 (ACA10)	(ATACA10);COMPACT INFLORESCENCE 1 (CIF1);AUTOINHIBITED CA(2+)-ATPASE 10 (ACA10)
AT4G34138	Cluster 2	UDP-glucosyl transferase 73B1 (UGT73B1); FUNCTIONS IN: quercetin 3-O-glucosyltransferase activity, UDP-glycosyltransferase activity, quercetin 7-O-glucosyltransferase activity, abscisic acid glucosyltransferase activity; INVOLVED IN: metabolic process; LOCATED IN: endomembrane system; EXPRESSED IN: 20 plant structures; EXPRESSED DURING: 10 growth stages; CONTAINS InterPro DOMAIN/s: UDP-glucuronos…	UDP-GLUCOSYL TRANSFERASE 73B1 (UGT73B1)	UDP-GLUCOSYL TRANSFERASE 73B1 (UGT73B1)
AT4G35770	Cluster 2	Senescence-associated gene that is strongly induced by phosphate starvation. Transcripts are differentially regulated at the level of mRNA stability at different times of day. mRNAs are targets of the mRNA degradation pathway mediated by the downstream (DST) instability determinant.	SENESCENCE 1 (SEN1)	SENESCENCE 1 (SEN1);DARK INDUCIBLE 1 (DIN1);ARABIDOPSIS THALIANA SENESCENCE 1 (ATSEN1);SENESCENCE ASSOCIATED GENE 1 (SEN1)
AT4G36520	Cluster 2	Chaperone DnaJ-domain superfamily protein; FUNCTIONS IN: heat shock protein binding; CONTAINS InterPro DOMAIN/s: Heat shock protein DnaJ, N-terminal (InterPro:IPR001623); BEST Arabidopsis thaliana protein match is: Chaperone DnaJ-domain superfamily protein (TAIR:AT4G12770.2); Has 187564 Blast hits to 104912 proteins in 3501 species: Archae - 1251; Bacteria - 31029; Metazoa - 79517; Fungi - 15919;…
AT5G04770	Cluster 2	Encodes a member of the cationic amino acid transporter (CAT) subfamily of amino acid polyamine choline transporters. Does not mediate efficient uptake of basic amino acids in yeast or Xenopus systems but can transport neutral and acidic amino acid analogs. Expressed in sink tissues. Induced during infestation of roots by the plant parasitic root-knot nematode, Meloidogyne incognita. Localized in…	CATIONIC AMINO ACID TRANSPORTER 6 (CAT6)	ARABIDOPSIS THALIANA CATIONIC AMINO ACID TRANSPORTER 6 (ATCAT6);CATIONIC AMINO ACID TRANSPORTER 6 (CAT6)
AT5G05320	Cluster 2	FAD/NAD(P)-binding oxidoreductase family protein; FUNCTIONS IN: monooxygenase activity; INVOLVED IN: oxidation reduction; LOCATED IN: cellular_component unknown; EXPRESSED IN: 8 plant structures; EXPRESSED DURING: 9 growth stages; CONTAINS InterPro DOMAIN/s: Monooxygenase, FAD-binding (InterPro:IPR002938); BEST Arabidopsis thaliana protein match is: FAD/NAD(P)-binding oxidoreductase family protei…
AT5G08350	Cluster 2	GRAM domain-containing protein / ABA-responsive protein-related; CONTAINS InterPro DOMAIN/s: GRAM (InterPro:IPR004182); BEST Arabidopsis thaliana protein match is: GRAM domain-containing protein / ABA-responsive protein-related (TAIR:AT5G23370.1); Has 358 Blast hits to 358 proteins in 24 species: Archae - 0; Bacteria - 0; Metazoa - 0; Fungi - 0; Plants - 358; Viruses - 0; Other Eukaryotes - 0 (so…
AT5G16110	Cluster 2	unknown protein; FUNCTIONS IN: molecular_function unknown; INVOLVED IN: biological_process unknown; LOCATED IN: chloroplast; EXPRESSED IN: 24 plant structures; EXPRESSED DURING: 15 growth stages; BEST Arabidopsis thaliana protein match is: unknown protein (TAIR:AT3G02555.1); Has 133 Blast hits to 133 proteins in 18 species: Archae - 0; Bacteria - 0; Metazoa - 0; Fungi - 0; Plants - 133; Viruses -…
AT5G20250	Cluster 2	encodes a member of glycosyl hydrolase family 36. Expression is induced within 3 hours of dark treatment, in senescing leaves and treatment with exogenous photosynthesis inhibitor. Induction of gene expression was suppressed in excised leaves supplied with sugar. The authors suggest that the gene's expression pattern is responding to the level of sugar in the cell.	DARK INDUCIBLE 10 (DIN10)	DARK INDUCIBLE 10 (DIN10);RAFFINOSE SYNTHASE 6 (RS6)
AT5G25280	Cluster 2	serine-rich protein-related; BEST Arabidopsis thaliana protein match is: serine-rich protein-related (TAIR:AT5G11090.1); Has 1306 Blast hits to 350 proteins in 64 species: Archae - 0; Bacteria - 8; Metazoa - 365; Fungi - 73; Plants - 167; Viruses - 0; Other Eukaryotes - 693 (source: NCBI BLink).
AT5G26740	Cluster 2	Protein of unknown function (DUF300); LOCATED IN: endomembrane system; EXPRESSED IN: 24 plant structures; EXPRESSED DURING: 13 growth stages; CONTAINS InterPro DOMAIN/s: Protein of unknown function DUF300 (InterPro:IPR005178); BEST Arabidopsis thaliana protein match is: Protein of unknown function (DUF300) (TAIR:AT3G05940.1); Has 921 Blast hits to 913 proteins in 195 species: Archae - 0; Bacteria…
AT5G28080	Cluster 2	Encodes a member of the WNK family (9 members in all) of protein kinases, the structural design of which is clearly distinct from those of other known protein kinases, such as receptor-like kinases and mitogen-activated protein kinases.	(WNK9)	(WNK9)
AT5G40450	Cluster 2	unknown protein; FUNCTIONS IN: molecular_function unknown; INVOLVED IN: biological_process unknown; LOCATED IN: chloroplast, plasma membrane; EXPRESSED IN: 24 plant structures; EXPRESSED DURING: 13 growth stages; Has 30201 Blast hits to 17322 proteins in 780 species: Archae - 12; Bacteria - 1396; Metazoa - 17338; Fungi - 3422; Plants - 5037; Viruses - 0; Other Eukaryotes - 2996 (source: NCBI BLin…
AT5G41080	Cluster 2	Encodes a member of the glycerophosphodiester phosphodiesterase (GDPD) family.	GLYCEROPHOSPHODIESTER PHOSPHODIESTERASE 2 (GDPD2)	(AtGDPD2);GLYCEROPHOSPHODIESTER PHOSPHODIESTERASE 2 (GDPD2)
AT5G54080	Cluster 2	homogentisate 1,2-dioxygenase	HOMOGENTISATE 1,2-DIOXYGENASE (HGO)	HOMOGENTISATE 1,2-DIOXYGENASE (HGO)
AT5G60760	Cluster 2	P-loop containing nucleoside triphosphate hydrolases superfamily protein; BEST Arabidopsis thaliana protein match is: P-loop containing nucleoside triphosphate hydrolases superfamily protein (TAIR:AT3G45090.1); Has 1216 Blast hits to 969 proteins in 195 species: Archae - 93; Bacteria - 85; Metazoa - 220; Fungi - 67; Plants - 127; Viruses - 43; Other Eukaryotes - 581 (source: NCBI BLink).
AT5G61600	Cluster 2	encodes a member of the ERF (ethylene response factor) subfamily B-3 of ERF/AP2 transcription factor family. The protein contains one AP2 domain. There are 18 members in this subfamily including ATERF-1, ATERF-2, AND ATERF-5.	ETHYLENE RESPONSE FACTOR 104 (ERF104)	ETHYLENE RESPONSE FACTOR 104 (ERF104)
