# Supplementary material for: Linked circadian outputs control elongation growth and flowering in response to photoperiod and temperature
Source: Mol Syst Biol. 2015 Jan 19;11(1):776. doi: 10.15252/msb.20145766 (PMC4332151; doi:10.15252/msb.20145766)
Supplement: Supplementary file 24 [file msb0011-0776-sd24.xlsx]

## Sheet: Sheet1
Supplementary Table S6 - Parameter values for model
Parameter name	Parameter value	Units
g1	0.94	nmol
g2	0.789	nmol
g3	0.28	nmol
g4	0.006	nmol
g5	0.082	nmol
g6	1.9908	nmol
g7	0.0057907	nmol
g8	0.0057907	nmol
g9	0.7	nmol
g10	0.08	nmol
g11	16.463	nmol
g12	0.0351	nmol
g13	0.828	nmol
g14	7.5	nmol
g15	49	nmol
g16	7.5	nmol
g17	3	nmol
g18	10	nmol
g19	0.7	nmol
g20	0.4	nmol
g21	0.04	nmol
k1	1.801	nmol
k2	0.001	nmol
m1	0.43	1/hr
m2	0.1364	1/hr
m3	1.353	1/hr
m4	283	-
m5	0.767	1/hr
m6	1.0851	-
m7	38.3384	1/nmol
m8	1.993	1/hr
m9	2.7726	1/hr
m10	0.69315	1/hr
m11	0.69315	1/hr
m12	1.548	1/hr
m13	1.5049	1/hr
m14	18.9073	1/hr
m15	0.69531	1/hr
m16	0.7	1/hr
m17	0.243	1/hr
m18	0.69531	1/hr
m19	1	1/hr
m20	0.2	1/hr
n1	0.2669	nmol/hr
n2	2.329	nmol/hr
n3	3.089	nmol/hr
n4	0.4122	nmol/hr
n5	1.1211	nmol/hr
n6	2.0097	nmol/hr
n7	0	nmol/hr
n8	2.6924	nmol/hr
n9	0.1638	nmol/hr
n10	0.025083	nmol/hr
n11	1.9897	nmol/hr
n12	0.06	nmol/hr
n13	3.8412	nmol/hr
n14	0.37068	nmol/hr
n15	0.5463	nmol/hr
n16	0.01499	nmol/hr
n17	0.85822	nmol/hr
n18	0.025083	nmol/hr
n19	1.9897	nmol/hr
n20	0	nmol/hr
n21	1.2	nmol/hr
n22	0	nmol/hr
n23	0.25	nmol/hr
p1	0.0694	1/hr
p2	2.3577	1/nmol^2
p3	0.586	1/nmol
p4	1.115	1/hr
p5	0.005	1/hr
p6	3.0883	1/hr
p7	4.4484	1/hr
p8	20	1/hr
p9	20	1/hr
p10	4.2921	nmol/hr
p11	30.0523	1/hr
p12	112.1	1/hr
p13	99.773	1/hr
q1	0.21	1/hr
Bco	0.0106	nmol/hr
a	2	-
b	2	-
c	2	-
d	2	-
e	1	-
f	1	-
h	2	-
τ	2	-
a1	0.9	mm/nmol
a2	0.03103	nmol
a3	0.8	nmol
a4	-2308.14	-
d0	16.55	days
a5	0.02	-
