# Supplementary material for: Linked circadian outputs control elongation growth and flowering in response to photoperiod and temperature
Source: Mol Syst Biol. 2015 Jan 19;11(1):776. doi: 10.15252/msb.20145766 (PMC4332151; doi:10.15252/msb.20145766)
Supplement: Supplementary file 25 [file msb0011-0776-sd25.xlsx]

## Sheet: Sheet1
Original source	Description	Figure in this paper	BioDare ID	URL
This study	CDF1 protein in CDF1ox, CDF1ox;gi in 16L:8D	3C	2424	www.biodare.ed.ac.uk/experiment/2424
This study	CO and FT mRNA in 16L:8D, WT and pif4;pif5, 22oC and 27oC	6F,H	2425	www.biodare.ed.ac.uk/experiment/2425
This study	FT mRNA in 8L:16D, WT and pif4, 22oC and 27oC	S18	2426	www.biodare.ed.ac.uk/experiment/2426
This study	CO protein in 16L:8D, WT, 22oC and 27oC	6G	2427	www.biodare.ed.ac.uk/experiment/2427
Nakamichi et al., 2007	FKF1, CDF1, CO, FT mRNA; 16L:8D, 10L:14D; WT, prr9;7, cca1;lhy	2, S1, S2	13790777856363	www.biodare.ed.ac.uk/experiment/13790777856363
Niwa et al., 2007	FKF1, CDF1, CO, FT mRNA; 10L:14D; WT, cca1;lhy	2, S1	13790739219191	www.biodare.ed.ac.uk/experiment/13790739219191
Song et al., 2012	CDF1 and FKF1 protein in 16L:8D, WT (CDF1 also in fkf1)	S4	13228237712731	www.biodare.ed.ac.uk/experiment/13228237712731
Song et al., 2012	FT mRNA in WT, fkf1, COox, COox;fkf1 and COoxCDF1ox in 16L:8D	S8	13227587445347	www.biodare.ed.ac.uk/experiment/13227587445347
