# Supplementary material for: Linked circadian outputs control elongation growth and flowering in response to photoperiod and temperature
Source: Mol Syst Biol. 2015 Jan 19;11(1):776. doi: 10.15252/msb.20145766 (PMC4332151; doi:10.15252/msb.20145766)
Supplement: Supplementary file 26 [file msb0011-0776-sd26.xlsx]

## Sheet: Sheet1
Figure in this paper	Fig 2B, Sup Fig 3B
Photoperiod	12
Temperature	22
Genotype	wt
Species	CCA1 Protein ChIP
Sampling time	ZT2
Label	AVG (Replicate 1)	SEM (Replicate 1)	AVG (Replicate 2)	SEM (Replicate 2)
GI-a	0.0879923	0.00192872	0.0656816	0.0040237
GI-N	0.013559	0.000823516	0.0345977	0.00256549
Actin	0.0177116	0.00135971	0.0230963	0.00284985
FKF1-a	0.161594	0.0146232	0.0683532	0.00876046
FKF1-b	0.115111	0.00636089	0.0928843	0.00896231
FKF1-N	0.0258332	0.000989803	0.040147	0.00102456
CDF1-a	0.0507879	0.00317916	0.0334394	0.000810324
CDF1-b	0.0300178	0.00438316	0.0123704	0.00256647
CDF1-N	0.0123784	0.000550136	0.0102938	0.000617459
PIF4-a	0.012963	0.00212102	0.033252	0.00573544
PIF4-b	0.034275	0.00184536	0.0177	0.0015881
PIF4-N	0.0225866	0.00162113	0.0510884	0.00876119
PIF5-a	0.0140237	0.00146848	0.00511572	0.000339704
PIF5-b	0.0143596	0.00121405	0.0142286	0.000808784
PIF5-c	0.0133379	0.00139019	0.00614623	0.00059711
PIF5-N	0.00210375	8.73575e-05	0.00218156	0.000146087
