# Supplementary material for: Linked circadian outputs control elongation growth and flowering in response to photoperiod and temperature
Source: Mol Syst Biol. 2015 Jan 19;11(1):776. doi: 10.15252/msb.20145766 (PMC4332151; doi:10.15252/msb.20145766)
Supplement: Supplementary file 27 [file msb0011-0776-sd27.xlsx]

## Sheet: Sheet1
Figure in this paper	Fig 3C			Figure in this paper	Fig 3C
Photoperiod	16			Photoperiod	16
Temperature	22			Temperature	22
Genotype	CDF1ox			Genotype	CDF1ox;gi
Species	CDF1 Protein			Species	CDF1 Protein
T	AVG	Error		T	AVG	Error
-2	1.3853	0.253393		-2	4.55705	0.757186
1	3.32898	1.10186		1	6.52908	2.59598
4	3.55232	0.237269		4	3.938	0.411852
7	3.70714	1.47153		7	4.80918	0.915511
10	2.0427	0.995301		10	4.49741	1.27159
13	0.604322	0.133617		13	3.81774	1.07504
16	0.373086	0.0733972		16	3.41103	1.07817
19	0.630471	0.079478		19	4.01049	1.1376
22	1.3853	0.253393		22	4.55705	0.757186
25	3.32898	1.10186		25	6.52908	2.59598
