# Supplementary material for: Linked circadian outputs control elongation growth and flowering in response to photoperiod and temperature
Source: Mol Syst Biol. 2015 Jan 19;11(1):776. doi: 10.15252/msb.20145766 (PMC4332151; doi:10.15252/msb.20145766)
Supplement: Supplementary file 28 [file msb0011-0776-sd28.xlsx]

## Sheet: Sheet1
Figure in this paper	Fig 6F			Figure in this paper	Fig 6F			Figure in this paper	Fig 6F			Figure in this paper	Fig 6F
Photoperiod	16			Photoperiod	16			Photoperiod	16			Photoperiod	16
Temperature	22			Temperature	22			Temperature	27			Temperature	27
Genotype	wt			Genotype	pif4;pif5			Genotype	wt			Genotype	pif4;pif5
Species	CO mRNA			Species	CO mRNA			Species	CO mRNA			Species	CO mRNA
T	AVG	Error		T	AVG	Error		T	AVG	Error		T	AVG	Error
0	1	0.210815		0	1.39099	0.373814		0	0.658705	0.0641192		0	0.632936	0.0106291
1	0.93702	0.0703347		1	0.864459	0.0707373		1	0.461649	0.0329434		1	0.550863	0.0247676
2	0.390879	0.0529199		2	0.405554	0.0458495		2	0.233976	0.0310829		2	0.303223	0.00467464
4	0.344318	0.118634		4	0.237778	0.0226898		4	0.242035	0.00927952		4	0.262547	0.0146518
8	0.36411	0.0416455		8	0.259756	0.0111364		8	0.284409	0.0340365		8	0.348388	0.0247662
12	0.759035	0.114636		12	0.754268	0.259999		12	0.384832	0.0201939		12	0.43402	0.0506445
15	0.489209	0.0582306		15	0.574748	0.0157612		15	0.444625	0.00773023		15	0.44316	0.062074
16	0.698405	0.0954911		16	0.50914	0.0511419		16	0.410321	0.0601825		16	0.512884	0.0669095
17	0.691055	0.251624		17	0.504023	0.108565		17	0.801491	0.104133		17	0.733127	0.152321
20	0.696521	0.0430148		20	0.585841	0.0464411		20	0.463417	0.0530955		20	0.59019	0.0531039
24	0.783036	0.147207		24	1.01749	0.248693		24	0.545537	0.0459789		24	0.699312	0.10654
