# Supplementary material for: Linked circadian outputs control elongation growth and flowering in response to photoperiod and temperature
Source: Mol Syst Biol. 2015 Jan 19;11(1):776. doi: 10.15252/msb.20145766 (PMC4332151; doi:10.15252/msb.20145766)
Supplement: Supplementary file 29 [file msb0011-0776-sd29.xlsx]

## Sheet: Sheet1
Figure in this paper	Fig 6G			Figure in this paper	Fig 6G
Photoperiod	16			Photoperiod	16
Temperature	22			Temperature	27
Genotype	wt			Genotype	wt
Species	CO Protein			Species	CO Protein
T	AVG	Error		T	AVG	Error
0	0.172088	0.0493607		0	0.154761	0.0920584
0.5	0.870764	0.129236		0.5	0.639658	0.262938
4	0.179689	0.0807983		4	0.227621	0.187758
8	0.0778427	0.0128397		8	0.0782057	0.0368739
12	0.328933	0.131228		12	0.247557	0.0648264
16	0.861533	0.0956572		16	0.813812	0.287166
20	0.197464	0.0590099		20	0.122937	0.0655014
