# Supplementary material for: Linked circadian outputs control elongation growth and flowering in response to photoperiod and temperature
Source: Mol Syst Biol. 2015 Jan 19;11(1):776. doi: 10.15252/msb.20145766 (PMC4332151; doi:10.15252/msb.20145766)
Supplement: Supplementary file 30 [file msb0011-0776-sd30.xlsx]

## Sheet: Sheet1
Figure in this paper	Fig 6H			Figure in this paper	Fig 6H			Figure in this paper	Fig 6H			Figure in this paper	Fig 6H
Photoperiod	16			Photoperiod	16			Photoperiod	16			Photoperiod	16
Temperature	22			Temperature	27			Temperature	22			Temperature	27
Genotype	wt			Genotype	wt			Genotype	pif4;pif5			Genotype	pif4;pif5
Species	FT mRNA			Species	FT mRNA			Species	FT mRNA			Species	FT mRNA
T	AVG	Error		T	AVG	Error		T	AVG	Error		T	AVG	Error
0	0.205896	0.0218776		0	0.238137	0.0103637		0	0.194439	0.00290411		0	0.467846	0.0179941
1	0.874763	0.0620682		1	0.196819	0.022094		1	0.114297	0.00922481		1	0.417432	0.081037
2	0.198573	0.0251234		2	0.291208	0.0217523		2	0.188422	0.0202135		2	0.54415	0.0460102
4	0.227568	0.0560094		4	0.558272	0.0138942		4	0.222891	0.0234906		4	0.493129	0.0555766
8	0.39177	0.135525		8	0.626718	0.126756		8	0.162972	0.00952092		8	0.737226	0.0653504
12	0.807114	0.013097		12	2.74922	0.0204996		12	0.369448	0.0708374		12	1.49905	0.33547
15	0.816187	0.118284		15	2.12592	0.00307494		15	0.698277	0.0355388		15	1.77356	0.164111
16	1	0.159187		16	2.41569	0.721469		16	0.95733	0.0439602		16	3.19907	0.0922481
17	0.763951	0.029155		17	1.11734	0.356579		17	0.879508	0.0509895		17	1.57289	0.0390631
20	0.347506	0.0421114		20	0.513856	0.0835927		20	0.346101	0.0115025		20	0.384481	0.0553532
24	0.12236	0.00403158		24	0.369448	0.00523878		24	0.11359	0.00932431		24	0.413124	0.247646
