# Supplementary material for: Linked circadian outputs control elongation growth and flowering in response to photoperiod and temperature
Source: Mol Syst Biol. 2015 Jan 19;11(1):776. doi: 10.15252/msb.20145766 (PMC4332151; doi:10.15252/msb.20145766)
Supplement: Supplementary file 31 [file msb0011-0776-sd31.xlsx]

## Sheet: Sheet1
Figure in this paper	Sup Fig 18			Figure in this paper	Sup Fig 18			Figure in this paper	Sup Fig 18			Figure in this paper	Sup Fig 18
Photoperiod	8			Photoperiod	8			Photoperiod	8			Photoperiod	8
Temperature	22			Temperature	27			Temperature	22			Temperature	27
Genotype	wt			Genotype	wt			Genotype	pif4			Genotype	pif4
Species	FT mRNA			Species	FT mRNA			Species	FT mRNA			Species	FT mRNA
T	AVG	Error		T	AVG	Error		T	AVG	Error		T	AVG	Error
8	0.184733	0.0497371		8	0.8872	0.1323		8	0.112867	0.00747982		8	0.703	0.0764
16	0.2069	0.00529434		16	0.461	0.0441		16	0.202667	0.0336846		16	0.5213	0.0716
