# Supplementary material for: Linked circadian outputs control elongation growth and flowering in response to photoperiod and temperature
Source: Mol Syst Biol. 2015 Jan 19;11(1):776. doi: 10.15252/msb.20145766 (PMC4332151; doi:10.15252/msb.20145766)
Supplement: Supplementary file 32 [file msb0011-0776-sd32.zip]

Archive with 17 entries (13 files):
- published_model/
- published_model/CO_FT_in_elf3_simulation_script.m
- published_model/light_conditions.m
- published_model/P2011_model/
- published_model/PIF_CO_FT_model/
- published_model/plotting_tools/
- published_model/README.txt
- published_model/simulate_model.m
- published_model/temperature_response_simulation_script.m
- published_model/P2011_model/load_P2011_parameters.m
- published_model/P2011_model/P2011_dynamics.m
- published_model/P2011_model/wrap_P2011_model_dynamics.m
- published_model/PIF_CO_FT_model/load_PIF_CO_FT_parameters.m
- published_model/PIF_CO_FT_model/PIF_CO_FT_dynamics.m
- published_model/PIF_CO_FT_model/PIF_CO_FT_parameters.mat
- published_model/plotting_tools/circaplot.m
- published_model/plotting_tools/reorder_timeseries.m
