# Supplementary material for: Linked circadian outputs control elongation growth and flowering in response to photoperiod and temperature
Source: Mol Syst Biol. 2015 Jan 19;11(1):776. doi: 10.15252/msb.20145766 (PMC4332151; doi:10.15252/msb.20145766)
Supplement: Supplementary file 32 [file msb0011-0776-sd32.zip › published_model/P2011_model/load_P2011_parameters.m]

function P = load_P2011_parameters(genotype)

if nargin == 0
    genotype = {''};
end
%Parameters for Circadian Clock Model
q1 = 1.2;
q2 = 1.56;
q3 = 2.8;
p1 = 0.13;
p2 = 0.27;
p3 = 0.1;
p4 = 0.56;
p5 = 4;
p6 = 0.6;
p7 = 0.3;
p8 = 0.6;
p9 = 0.8;
p10 = 0.54;
p11 = 0.51;
p12 = 3.4;
p13 = 0.1;
p14 = 0.14;
p15 = 3;
p16 = 0.62;
p17 = 4.8;
p18 = 4;
p19 = 1;
p20 = 0.1;
p21 = 1;
p22 = 0.5;
p23 = 0.37;
p24 = 10;
p25 = 8;
p26 = 0.3;
p27 = 0.8;
p28 = 2;
p29 = 0.1;
p30 = 0.9;
p31 = 0.1;
m1 = 0.54;
m2 = 0.24;
m3 = 0.2;
m4 = 0.2;
m5 = 0.3;
m6 = 0.3;
m7 = 0.7;
m8 = 0.4;
m9 = 1.1;
m10 = 1;
m11 = 1;
m12 = 1;
m13 = 0.32;
m14 = 0.4;
m15 = 0.7;
m16 = 0.5;
m17 = 0.5;
m18 = 3.4;
m19 = 0.2;
m20 = 0.6;
m21 = 0.08;
m22 = 0.1;
m23 = 1.8;
m24 = 0.1;
m25 = 1.8;
m26 = 0.5;
m27 = 0.1;
m28 = 20;
m29 = 5;
m30 = 3;
m31 = 0.3;
m32 = 0.2;
m33 = 13;
m34 = 0.6;
m35 = 0.3;
m36 = 0.1;
m37 = 0.8;
m38 = 0.5;
m39 = 0.3;
n1 = 2.6;
n2 = 0.64;
n3 = 0.29;
n4 = 0.07;
n5 = 0.23;
n6 = 20;
n7 = 0.2;
n8 = 0.5;
n9 = 0.2;
n10 = 0.4;
n11 = 0.6;
n12 = 12.5;
n13 = 1.3;
n14 = 0.1;
g1 = 0.1;
g2 = 0.01;
g3 = 0.6;
g4 = 0.01;
g5 = 0.15;
g6 = 0.3;
g7 = 0.6;
g8 = 0.01;
g9 = 0.3;
g10 = 0.5;
g11 = 0.7;
g12 = 0.2;
g13 = 1;
g14 = 0.004;
g15 = 0.4;
g16 = 0.3;
a = 2;
b = 2;
c = 2;
d = 2;
e = 2;
f = 2;
if ismember('CCA1ox',genotype) || ismember('LHYox',genotype)
    q1 = 0;
    n1 = 5;
    g1 = 10000;
end
if ismember('cca1',genotype)
    q1 = 0;
    n1 = 0;
end
if ismember('lhy',genotype)
    % LHY/CCA1:
    q1 = 0;
    n1 = 0;
end
if ismember('gi',genotype)
    % GI:
    q2 = 0;
    n12 = 0;
end
if ismember('prr5',genotype)
%   PRR5:
    n10 = 0;
    n11 = 0;
end
if ismember('prr7',genotype)
    %PRR7:
    n8 = 0;
    n9 = 0;
end
if ismember('prr9',genotype)
    %PRR9:
    q3 = 0;
    n4 = 0;
    n7 = 0;
end
if ismember('toc1',genotype)
    %TOC1:
    n2 = 0;
end
if ismember('elf3',genotype)
    %ELF3:
    n3 = 0; 
end
if ismember('lux',genotype)
    n13 = 0; 
end
if ismember('ztl',genotype)
    %ZTL:
    p14 = 0;
end


P = [q1,q2,q3,p1,p2,p3,p4,p5,p6,p7,p8,p9,p10,p11,p12,p13,p14,p15,p16,p17,p18,...
    p19,p20,p21,p22,p23,p24,p25,p26,p27,p28,p29,p30,p31,m1,m2,m3,m4,m5,m6,...
    m7,m8,m9,m10,m11,m12,m13,m14,m15,m16,m17,m18,m19,m20,m21,m22,m23,m24,...
    m25,m26,m27,m28,m29,m30,m31,m32,m33,m34,m35,m36,m37,m38,m39,n1,n2,n3,...
    n4,n5,n6,n7,n8,n9,n10,n11,n12,n13,n14,g1,g2,g3,g4,g5,g6,g7,g8,g9,g10,...
    g11,g12,g13,g14,g15,g16,a,b,c,d,e,f];
