# Supplementary material for: Linked circadian outputs control elongation growth and flowering in response to photoperiod and temperature
Source: Mol Syst Biol. 2015 Jan 19;11(1):776. doi: 10.15252/msb.20145766 (PMC4332151; doi:10.15252/msb.20145766)
Supplement: Supplementary file 32 [file msb0011-0776-sd32.zip › published_model/P2011_model/P2011_dynamics.m]

function Func = P2011_dynamics(t,y,P,cond)

P = num2cell(P);
[q1,q2,q3,p1,p2,p3,p4,p5,p6,p7,p8,p9,p10,p11,p12,p13,p14,p15,p16,p17,p18,...
    p19,p20,p21,p22,p23,p24,p25,p26,p27,p28,p29,p30,p31,m1,m2,m3,m4,m5,m6,...
    m7,m8,m9,m10,m11,m12,m13,m14,m15,m16,m17,m18,m19,m20,m21,m22,m23,m24,...
    m25,m26,m27,m28,m29,m30,m31,m32,m33,m34,m35,m36,m37,m38,m39,n1,n2,n3,...
    n4,n5,n6,n7,n8,n9,n10,n11,n12,n13,n14,g1,g2,g3,g4,g5,g6,g7,g8,g9,g10,...
    g11,g12,g13,g14,g15,g16,a,b,c,d,e,f] = deal(P{:});

L = light_conditions(t,cond);

Func = zeros(30, 1);
%ODEs
% y(1)  LHY mRNA                   
% y(2)  P
% y(3)  GI-ZTL 
% y(4)  GI-ELF3 cytoplasm
% y(5)  LHY prot
% y(6)  TOC1 mRNA
% y(7)  PRR9 prot
% y(8)  PRR5 (NI) mRNA
% y(9)  PRR5 (NI) prot
% y(10) GI prot cytoplasm
% y(11) TOC1 prot
% y(12) ZTL
% y(13) EC
% y(14) GI mRNA
% y(15) PRR9 mRNA
% y(16) PRR7 mRNA
% y(17) PRR7 prot
% y(18) ELF4 mRNA
% y(19) ELF4 prot
% y(20) LHY prot modif.
% y(21)     HY5 prot used only for fitting of COP1 parameters
% y(22)     HFR1 prot used only for fitting of COP1 parameters
% y(23) ELF3 mRNA
% y(24) ELF3 cytoplasm
% y(25) ELF3 nuclear
% y(26) COP1 nuclear night
% y(27) COP1 nuclear day
% y(28) LUX mRNA
% y(29) LUX prot
% y(30) COP1 cytoplasm

Gn=p28*y(10)/(p29+m19+p17*y(25));
EGn=(p18*y(4)+p17*y(25)*Gn)/(m9*y(26)+m10*y(27)+p31);
e34=p25*y(19)*y(25)/(p26*y(29)+p21+m36*y(26)+m37*y(27));

Func(1) = 1* (q1*L*y(2)+n1*g1^a/(g1^a+(y(7)+y(17)+y(9)+y(11))^a))-y(1)*(m1*L+m2*(1-L));
Func(2) = p7*(1-L)*(1-y(2))-m11*y(2)*L;
Func(3) = p12*L*y(12)*y(10)-p13*y(3)*(1-L)-m21*y(3);
Func(4) = p17*y(24)*y(10)-m9*y(4)*y(30)-p18*y(4)+p31*EGn;
Func(5) = (p2+p1*L)*y(1)-m3*y(5)-p3*y(5)^c/(y(5)^c+g3^c);
Func(6) = 1*n2*g4/(g4+y(13))*(g5^e/(g5^e+y(5)^e))-y(6)*m5;
Func(7) = p8*y(15)-(m13+m22*(1-L))*y(7);
Func(8) = 1*(n10*y(20)^e/(g12^e+y(20)^e)+n11*y(17)^b/(g13^b+y(17)^b))-m16*y(8);
Func(9) = p10*y(8)-(m17+m24*(1-L))*y(9);
Func(10)= p11*y(14)-m19*y(10)-p12*L*y(12)*y(10)+p13*y(3)*(1-L)-p17*y(24)*y(10)-p28*y(10)+p29*Gn;
Func(11)= p4*y(6)-m8*y(11)-(m6+m7*(1-L))*y(11)*(p5*y(12)+y(3));
Func(12)= 1*p14-m20*y(12)-p12*L*y(12)*y(10)+p13*y(3)*(1-L);
Func(13)= p26*y(29)*e34-m36*y(13)*y(26)-m37*y(13)*y(27)-m32*y(13)*(1+p24*L*(EGn+Gn)^d/(g7^d+(EGn+Gn)^d));
Func(14)= 1*(q2*L*y(2)+g15^e/(g15^e+y(5)^e)*g14/(g14+y(13))*n12)-y(14)*m18;
Func(15)= 1*(q3*L*y(2)+g8/(g8+y(13))*(n4+n7*y(5)^e/(y(5)^e+g9^e)))-m12*y(15);
Func(16)= 1*(n8*(y(5)+y(20))^e/(g10^e+(y(5)+y(20))^e)+n9*y(7)^f/(g11^f+y(7)^f))-m14*y(16);
Func(17)= p9*y(16)-y(17)*(m15+m23*(1-L));
Func(18)= n13*(g6^e/(g6^e+y(5)^e))*g2/(g2+y(13))-y(18)*m34;
Func(19)= p23*y(18)-m35*y(19)-p25*y(25)*y(19)+p21*e34;
Func(20)= p3*y(5)^c/(y(5)^c+g3^c)-m4*y(20);
Func(21)= p22-m38*y(21)*y(27)-m25*y(21)*y(26);
Func(22)= p30-m28*y(22)*y(26);
Func(23)= 1*n3*g16^e/(g16^e+y(5)^e)-m26*y(23);
Func(24)= p16*y(23)-m9*y(24)*y(30)-p17*y(24)*y(10)-p19*y(24)+p20*y(25);
Func(25)= p19*y(24)-p20*y(25)-m29*y(25)*y(26)-m30*y(25)*y(27)-p25*y(25)*y(19)+p21*e34-p17*y(25)*Gn;
Func(26)= p6*y(30)-n6*L*y(2)*y(26)-n14*y(26)-m27*y(26)*(1+p15*L);
Func(27)= 1*(n14*y(26)+n6*L*y(2)*y(26))-m31*(1+m33*(1-L))*y(27);
Func(28)= n13*(g6^e/(g6^e+y(5)^e))*g2/(g2+y(13))-y(28)*m34;
Func(29)= p27*y(28)-m39*y(29)-p26*y(29)*e34;
Func(30)= 1*n5-p6*y(30)-m27*y(30)*(1+p15*L);
