# Supplementary material for: Linked circadian outputs control elongation growth and flowering in response to photoperiod and temperature
Source: Mol Syst Biol. 2015 Jan 19;11(1):776. doi: 10.15252/msb.20145766 (PMC4332151; doi:10.15252/msb.20145766)
Supplement: Supplementary file 32 [file msb0011-0776-sd32.zip › published_model/plotting_tools/circaplot.m]

function circaplot(t, y, s, c, p, style)
% Makes circadian plots
% s = time to shift
% c = light color
% p = period
% style = plot style

% allow both cell and string colour inputs by converting strings to cells
if ischar(c)
    nC = length(c);
    c_temp = cell(nC,1);
    for i = 1:nC
        c_temp{i} = c(i);
    end
    c = c_temp;
end

if (nargin > 5)
  plot(t, y, style);
else
  plot(t, y);
end

if (nargin > 2)
    v = axis;
    h = v(4)/20;            % Thickness of the circadian bar
    if (nargin == 4)
        p = t(end);
    end
    axis([s(1), p, -h,  v(4)]);
    [m, n] = size(s);
    n = n - 1;
    for i = 1:n
       x = s(i);
       rectangle('Position', [x, - h, s(i + 1) - s(i), h], 'FaceColor', c{i})
    end
    rectangle('Position', [s(end), - h, p - s(end), h], 'FaceColor', c{end});
%     set(gca, 'XMinorTick', 'on');
end
