# Supplementary material for: Linked circadian outputs control elongation growth and flowering in response to photoperiod and temperature
Source: Mol Syst Biol. 2015 Jan 19;11(1):776. doi: 10.15252/msb.20145766 (PMC4332151; doi:10.15252/msb.20145766)
Supplement: Supplementary file 33 [file msb0011-0776-sd33.xls]

## Sheet: README
This file provides timeseries data used in this study.
METADATA FORMAT:
LABEL	DEFINITION
Original figure	Figure in the paper from which the data originates
Figure in this paper	Figure in which these data are used in this paper
Photoperiod	Photoperiod (in h)
Temperature	Temperature (in °C)
Genotype	Sampled genotype
Species	Molecular species (e.g. FKF1 mRNA)

## Sheet: This study
Reference	This study
Original figure	NA			Original figure	NA			Original figure	NA			Original figure	NA			Original figure	NA			Original figure	NA			Original figure	NA			Original figure	NA			Original figure	NA			Original figure	NA			Original figure	NA			Original figure	NA			Original figure	NA
Figure in this paper	Fig 3C			Figure in this paper	Fig 3C			Figure in this paper	Fig 6F			Figure in this paper	Fig 6F			Figure in this paper	Fig 6F			Figure in this paper	Fig 6F			Figure in this paper	Fig 6G			Figure in this paper	Fig 6G			Figure in this paper	Fig 6H			Figure in this paper	Fig 6H			Figure in this paper	Fig 6H			Figure in this paper	Fig 6H			Figure in this paper	Sup Fig 17
Photoperiod	16			Photoperiod	16			Photoperiod	16			Photoperiod	16			Photoperiod	16			Photoperiod	16			Photoperiod	16			Photoperiod	16			Photoperiod	16			Photoperiod	16			Photoperiod	16			Photoperiod	16			Photoperiod	8
Temperature	22			Temperature	22			Temperature	22			Temperature	22			Temperature	27			Temperature	27			Temperature	22			Temperature	27			Temperature	22			Temperature	27			Temperature	22			Temperature	27			Temperature	22
Genotype	CDF1ox			Genotype	CDF1ox;gi			Genotype	wt			Genotype	pif4;pif5			Genotype	wt			Genotype	pif4;pif5			Genotype	wt			Genotype	wt			Genotype	wt			Genotype	wt			Genotype	pif4;pif5			Genotype	pif4;pif5			Genotype	wt
Species	CDF1 Protein			Species	CDF1 Protein			Species	CO mRNA			Species	CO mRNA			Species	CO mRNA			Species	CO mRNA			Species	CO Protein			Species	CO Protein			Species	FT mRNA			Species	FT mRNA			Species	FT mRNA			Species	FT mRNA			Species	FT mRNA
T	AVG	Error		T	AVG	Error		T	AVG	Error		T	AVG	Error		T	AVG	Error		T	AVG	Error		T	AVG	Error		T	AVG	Error		T	AVG	Error		T	AVG	Error		T	AVG	Error		T	AVG	Error		T	AVG
-2	1.3853	0.253393		-2	4.55705	0.757186		0	1	0.210815		0	1.39099	0.373814		0	0.658705	0.0641192		0	0.632936	0.0106291		0	0.172088	0.0493607		0	0.154761	0.0920584		0	0.205896	0.0218776		0	0.238137	0.0103637		0	0.194439	0.00290411		0	0.467846	0.0179941		8	0.184733
1	3.32898	1.10186		1	6.52908	2.59598		1	0.93702	0.0703347		1	0.864459	0.0707373		1	0.461649	0.0329434		1	0.550863	0.0247676		0.5	0.870764	0.129236		0.5	0.639658	0.262938		1	0.874763	0.0620682		1	0.196819	0.022094		1	0.114297	0.00922481		1	0.417432	0.081037		16	0.2069
4	3.55232	0.237269		4	3.938	0.411852		2	0.390879	0.0529199		2	0.405554	0.0458495		2	0.233976	0.0310829		2	0.303223	0.00467464		4	0.179689	0.0807983		4	0.227621	0.187758		2	0.198573	0.0251234		2	0.291208	0.0217523		2	0.188422	0.0202135		2	0.54415	0.0460102
7	3.70714	1.47153		7	4.80918	0.915511		4	0.344318	0.118634		4	0.237778	0.0226898		4	0.242035	0.00927952		4	0.262547	0.0146518		8	0.0778427	0.0128397		8	0.0782057	0.0368739		4	0.227568	0.0560094		4	0.558272	0.0138942		4	0.222891	0.0234906		4	0.493129	0.0555766
10	2.0427	0.995301		10	4.49741	1.27159		8	0.36411	0.0416455		8	0.259756	0.0111364		8	0.284409	0.0340365		8	0.348388	0.0247662		12	0.328933	0.131228		12	0.247557	0.0648264		8	0.39177	0.135525		8	0.626718	0.126756		8	0.162972	0.00952092		8	0.737226	0.0653504
13	0.604322	0.133617		13	3.81774	1.07504		12	0.759035	0.114636		12	0.754268	0.259999		12	0.384832	0.0201939		12	0.43402	0.0506445		16	0.861533	0.0956572		16	0.813812	0.287166		12	0.807114	0.013097		12	2.74922	0.0204996		12	0.369448	0.0708374		12	1.49905	0.33547
16	0.373086	0.0733972		16	3.41103	1.07817		15	0.489209	0.0582306		15	0.574748	0.0157612		15	0.444625	0.00773023		15	0.44316	0.062074		20	0.197464	0.0590099		20	0.122937	0.0655014		15	0.816187	0.118284		15	2.12592	0.00307494		15	0.698277	0.0355388		15	1.77356	0.164111
19	0.630471	0.079478		19	4.01049	1.1376		16	0.698405	0.0954911		16	0.50914	0.0511419		16	0.410321	0.0601825		16	0.512884	0.0669095										16	1	0.159187		16	2.41569	0.721469		16	0.95733	0.0439602		16	3.19907	0.0922481
22	1.3853	0.253393		22	4.55705	0.757186		17	0.691055	0.251624		17	0.504023	0.108565		17	0.801491	0.104133		17	0.733127	0.152321										17	0.763951	0.029155		17	1.11734	0.356579		17	0.879508	0.0509895		17	1.57289	0.0390631
25	3.32898	1.10186		25	6.52908	2.59598		20	0.696521	0.0430148		20	0.585841	0.0464411		20	0.463417	0.0530955		20	0.59019	0.0531039										20	0.347506	0.0421114		20	0.513856	0.0835927		20	0.346101	0.0115025		20	0.384481	0.0553532
								24	0.783036	0.147207		24	1.01749	0.248693		24	0.545537	0.0459789		24	0.699312	0.10654										24	0.12236	0.00403158		24	0.369448	0.00523878		24	0.11359	0.00932431		24	0.413124	0.247646
[truncated: 10 more columns]

## Sheet: Imaizumi et al., Nature, 2003
Reference	Imaizumi et al., Nature, 2003
Original figure	Fig 2			Original figure	Fig 2			Original figure	Fig 2			Original figure	Fig 2			Original figure	Fig 2			Original figure	Fig 2			Original figure	Fig 2			Original figure	Fig 2
Figure in this paper	Sup Fig 5			Figure in this paper	Sup Fig 5			Figure in this paper	Sup Fig 5			Figure in this paper	Sup Fig 5			Figure in this paper	Sup Fig 5			Figure in this paper	Sup Fig 5			Figure in this paper	Sup Fig 5			Figure in this paper	Sup Fig 5
Photoperiod	16			Photoperiod	16			Photoperiod	8			Photoperiod	8			Photoperiod	16			Photoperiod	16			Photoperiod	8			Photoperiod	8
Temperature	22			Temperature	22			Temperature	22			Temperature	22			Temperature	22			Temperature	22			Temperature	22			Temperature	22
Genotype	wt			Genotype	fkf1			Genotype	wt			Genotype	fkf1			Genotype	wt			Genotype	fkf1			Genotype	wt			Genotype	fkf1
Species	CO mRNA			Species	CO mRNA			Species	CO mRNA			Species	CO mRNA			Species	FT mRNA			Species	FT mRNA			Species	FT mRNA			Species	FT mRNA
T	AVG	Error		T	AVG	Error		T	AVG	Error		T	AVG	Error		T	AVG	Error		T	AVG	Error		T	AVG	Error		T	AVG	Error
-2	0.6949	0.152805		-2	0.7288	0.237911		-2	0.291237	0.056701		-2	0.350515	0.0927835		-2	0.2069	0.138996		-2	0	0		-2	0.0283505	0		-2	0	0
1	0.2881	0.0522244		1	0.2881	0		1	0.0876289	0		1	0.17268	0		1	0.1207	0.0501931		1	0	0		1	0.0360825	0		1	0	0
4	0.0678	0		4	0.0339	0		4	0.0438144	0		4	0.0695876	0		4	0.069	0		4	0	0		4	0.0515464	0		4	0.0154639	0
7	0.1017	0		7	0.0339	0		7	0.260309	0		7	0.0773196	0		7	0.069	0		7	0	0		7	0.17268	0		7	0.0154639	0
10	0.4237	0.0851064		10	0.0678	0		10	0.930412	0.128866		10	0.507732	0.152062		10	0.2586	0		10	0	0		10	0.252577	0.108247		10	0.0231959	0
13	0.6271	0.104449		13	0.1864	0.0870406		13	0.945876	0.134021		13	0.927835	0.0721649		13	0.6379	0		13	0	0		13	0.113402	0		13	0.00515464	0
16	0.5254	0.0618956		16	0.322	0.162476		16	0.958763	0		16	1.01289	0.113402		16	0.9828	0		16	0.0517	0		16	0.0412371	0		16	0.00515464	0
19	0.7627	0		19	0.7119	0.172147		19	0.703608	0.152062		19	0.600515	0.139175		19	0.6034	0.179537		19	0.0517	0		19	0.0335052	0		19	0.00257732	0
22	0.6949	0.152805		22	0.7288	0.237911		22	0.291237	0.056701		22	0.350515	0.0927835		22	0.2069	0.138996		22	0	0		22	0.0283505	0		22	0	0
25	0.2881	0.0522244		25	0.2881	0		25	0.0876289	0		25	0.17268	0		25	0.1207	0.0501931		25	0	0		25	0.0360825	0		25	0	0

## Sheet: Imaizumi et al., Science, 2005
Reference	Imaizumi et al., Science, 2005
Original figure	Fig 2E			Original figure	Fig 2E
Figure in this paper	Fig 3B			Figure in this paper	Fig 3B
Photoperiod	8			Photoperiod	8
Temperature	22			Temperature	22
Genotype	CDF1ox			Genotype	CDF1ox;fkf1
Species	CDF1 protein			Species	CDF1 protein
T	AVG	Error		T	AVG	Error
1	0.870146	0		1	0.992	0
4	0.794432	0		4	0.976	0
7	0.790973	0		7	0.788	0.056
10	0.165087	0.104419		10	0.604	0
13	0.117486	0.140564		13	0.584	0.056
16	0.33496	0		16	0.636	0.048
19	0.40385	0		19	0.692	0.044
22	0.970738	0.172681		22	0.828	0.108

## Sheet: Kunihiro et al., PCP, 2011
Reference	Kunihiro et al., PCP, 2011
Original figure	Fig 10B
Figure in this paper	Fig 4H
Timepoint	0
Temperature	22
Genotype	wt
Species	ATHB2 mRNA
Photoperiod	AVG	Error
3	1.8987	0
6	1.3291	0
9	0.8354	0
12	0.2911	0
15	0.1772	0
18	0.1139	0
21	0.1392	0

## Sheet: Lu et al., Plant Phys, 2012
Reference	Lu et al., Plant Phys, 2012
Original figure	Figs 6 and 7			Original figure	Figs 6 and 7			Original figure	Figs 6 and 7			Original figure	Figs 6 and 7			Original figure	Figs 6 and 7			Original figure	Figs 6 and 7			Original figure	Figs 6 and 7			Original figure	Figs 6 and 7			Original figure	Figs 6 and 7			Original figure	Figs 6 and 7			Original figure	Figs 6 and 7			Original figure	Figs 6 and 7			Original figure	Figs 6 and 7
Figure in this paper	Sup Fig 7			Figure in this paper	Sup Fig 7			Figure in this paper	Sup Fig 7			Figure in this paper	Sup Fig 7			Figure in this paper	Sup Fig 7			Figure in this paper	Sup Fig 7			Figure in this paper	Sup Fig 7			Figure in this paper	Sup Fig 7			Figure in this paper	Sup Fig 7			Figure in this paper	Sup Fig 7			Figure in this paper	Sup Fig 7			Figure in this paper	Sup Fig 7			Figure in this paper	Sup Fig 7
Photoperiod	8			Photoperiod	8			Photoperiod	8			Photoperiod	8			Photoperiod	8			Photoperiod	8			Photoperiod	8			Photoperiod	8			Photoperiod	8			Photoperiod	8			Photoperiod	8			Photoperiod	8			Photoperiod	8
Temperature	22			Temperature	22			Temperature	22			Temperature	22			Temperature	22			Temperature	22			Temperature	22			Temperature	22			Temperature	22			Temperature	22			Temperature	22			Temperature	22			Temperature	22
Genotype	CCA1ox			Genotype	CCA1oxelf3			Genotype	elf3			Genotype	wt			Genotype	CCA1ox			Genotype	CCA1oxelf3			Genotype	elf3			Genotype	wt			Genotype	CCA1ox			Genotype	CCA1oxelf3			Genotype	elf3			Genotype	wt			Genotype	CCA1ox
Species	CO mRNA			Species	CO mRNA			Species	CO mRNA			Species	CO mRNA			Species	CO mRNA			Species	CO mRNA			Species	CO mRNA			Species	CO mRNA			Species	FT mRNA			Species	FT mRNA			Species	FT mRNA			Species	FT mRNA			Species	FT mRNA
T	AVG	Error		T	AVG	Error		T	AVG	Error		T	AVG	Error		T	AVG	Error		T	AVG	Error		T	AVG	Error		T	AVG	Error		T	AVG	Error		T	AVG	Error		T	AVG	Error		T	AVG	Error		T	AVG
-2	0.0289593	0		-2	0.0597285	0		-2	0.166516	0		-2	0.112217	0.0452489		-2	0.00481919	0		-2	0.0320315	0		-2	0.0408736	0.0217687		-2	0.00821912	0		-2	0.000348541	0		-2	0.000302932	0		-2	0.000528442	0		-2	0.000393587	0		-2	0.000329519
2	0.00904977	0		2	0.0361991	0		2	0.0542986	0		2	0.0271493	0		2	0.0189918	0		2	0.0244339	0		2	0.0359986	0		2	0.000622986	0		2	5.63071e-05	0		2	0.000506201	0		2	0.0125337	0.00144146		2	0.00239868	0		2	0.000146453
6	0.0126697	0		6	0.0343891	0		6	0.0488688	0		6	0.0271493	0		6	0.00255209	0		6	0.00595489	0		6	0.0134364	0		6	0.000511278	0		6	0.00048396	0		6	0.00133926	0		6	0.00800631	0.000855868		6	0.000844325	0		6	0.000237986
10	0.0108597	0		10	0.0289593	0		10	0.0633484	0		10	0.0633484	0		10	0.0337315	0		10	0.058903	0		10	0.209243	0.0217687		10	0.139854	0.0102041		10	0.000551528	0		10	0.000461437	0		10	0.00433537	0		10	0.00393024	0		10	0.000329519
14	0.0180995	0		14	0.0162896	0		14	0.124887	0		14	0.0904977	0		14	0.0662685	0		14	0.0866781	0		14	0.214569	0.0258475		14	0.156064	0.0163265		14	0.000213122	0		14	0.000528442	0		14	0.0173758	0.00220724		14	0.0131868	0.00139642		14	0.000201373
18	0.124887	0		18	0.0832579	0		18	0.582805	0.0832579		18	0.342081	0.0542986		18	0.037584	0		18	0.0586753	0		18	0.104252	0.0156463		18	0.109693	0		18	0.000596292	0		18	0.000641619	0		18	0.00438013	0.000990723		18	0.00514647	0.00126128		18	0.000237986
22	0.0289593	0		22	0.0597285	0		22	0.166516	0		22	0.112217	0.0452489		22	0.00481919	0		22	0.0320315	0		22	0.0408736	0.0217687		22	0.00821912	0		22	0.000348541	0		22	0.000302932	0		22	0.000528442	0		22	0.000393587	0		22	0.000329519
26	0.00904977	0		26	0.0361991	0		26	0.0542986	0		26	0.0271493	0		26	0.0189918	0		26	0.0244339	0		26	0.0359986	0		26	0.000622986	0		26	5.63071e-05	0		26	0.000506201	0		26	0.0125337	0.00144146		26	0.00239868	0		26	0.000146453
[truncated: 10 more columns]

## Sheet: Nakamichi et al., PCP, 2007
Reference	Nakamichi et al., PCP, 2007
Original figure	Fig 5B			Original figure	Fig 5B			Original figure	Fig 5B			Original figure	Fig 5B			Original figure	Sup Fig 2			Original figure	Sup Fig 2			Original figure	Fig 2B			Original figure	Fig 2B			Original figure	Fig 2A			Original figure	Fig 2A			Original figure	Fig 3C			Original figure	Fig 3C			Original figure	Fig 3D
Figure in this paper	Fig 2C			Figure in this paper	Fig 2C			Figure in this paper	Fig 2E			Figure in this paper	Fig 2E			Figure in this paper	Fig 2F			Figure in this paper	Fig 2F			Figure in this paper	Fig 3F			Figure in this paper	Fig 3F			Figure in this paper	Fig 2G			Figure in this paper	Fig 2G			Figure in this paper	Fig 2H			Figure in this paper	Fig 2H			Figure in this paper	Fig 2I
Photoperiod	16			Photoperiod	16			Photoperiod	16			Photoperiod	16			Photoperiod	16			Photoperiod	16			Photoperiod	16			Photoperiod	16			Photoperiod	16			Photoperiod	16			Photoperiod	10			Photoperiod	10			Photoperiod	10
Temperature	22			Temperature	22			Temperature	22			Temperature	22			Temperature	22			Temperature	22			Temperature	22			Temperature	22			Temperature	22			Temperature	22			Temperature	22			Temperature	22			Temperature	22
Genotype	wt			Genotype	cca1;lhy			Genotype	wt			Genotype	prr9;prr7			Genotype	wt			Genotype	prr9;prr7			Genotype	wt			Genotype	prr9;prr7			Genotype	wt			Genotype	prr9;prr7			Genotype	wt			Genotype	cca1;lhy			Genotype	wt
Species	CDF1 mRNA			Species	CDF1 mRNA			Species	CDF1 mRNA			Species	CDF1 mRNA			Species	FKF1 mRNA			Species	FKF1 mRNA			Species	CO mRNA			Species	CO mRNA			Species	FT mRNA			Species	FT mRNA			Species	CO mRNA			Species	CO mRNA			Species	FT mRNA
T	AVG	Error		T	AVG	Error		T	AVG	Error		T	AVG	Error		T	AVG	Error		T	AVG	Error		T	AVG	Error		T	AVG	Error		T	AVG	Error		T	AVG	Error		T	AVG	Error		T	AVG	Error		T	AVG
0	1.08289	0.168688		0	0.632633	0.148199		0	0.820064	0.13826		0	0.595517	0.158964		0	0.00211015	0.000826146		0	0.155624	0.0414665		0	0.544193	0.186396		0	0.4919	0.051068		0	0.141493	0.084163		0	0.0675479	0.0259987		0	0.170842	0.0113737		0	0.15627	0.0441119		0	0.00420257
3	0.677173	0.104586		3	0.209937	0.0317411		3	0.517819	0.0595051		3	0.734422	0.0464471		3	0.00149303	0.000656935		3	0.0861083	0.0138554		3	0.0912115	0.00767234		3	0.08691	0.047283		3	0.23553	0.0468629		3	0.108466	0.034597		3	0.0499081	0.00523686		3	0.124644	0.0562703		3	0.00848759
6	0.907923	0.05385		6	0.134937	0.060279		6	0.452905	0.0849635		6	0.856707	0.14246		6	0.0431487	0.00287658		6	0.0374552	0.00591241		6	0.0652015	0.0102438		6	0.0638195	0.0402048		6	0.228953	0.0418192		6	0.115775	0.0372559		6	0.0271183	0.00675186		6	0.554119	0.0532132		6	0.014799
9	0.433182	0.0939489		9	0.139571	0.034483		9	0.182445	0.00960624		9	0.921698	0.0670609		9	0.995356	0		9	0.0495488	0.0120637		9	0.153134	0.0581137		9	0.066746	0.031906		9	0.259361	0.0715565		9	0.0935351	0.0197128		9	0.315739	0.0591844		9	0.692849	0.141298		9	0.0426524
12	0.188711	0.0240082		12	0.31473	0.187693		12	0.108777	0.0132342		12	0.708515	0.122222		12	0.64722	0.0587061		12	0.0997148	0.00598209		12	0.405119	0.107597		12	0.0845474	0.0393867		12	0.608843	0.0289651		12	0.154733	0.0349148		12	0.621717	0.16307		12	0.508062	0.115983		12	0.135961
15	0.23677	0.0374561		15	0.469036	0.0587208		15	0.0569406	0.00930233		15	0.68298	0.0556292		15	0.213613	0.00430989		15	0.181354	0.0177771		15	0.398492	0.132473		15	0.12788	0.0608797		15	1	0.00808108		15	0.0820932	0.0364145		15	0.556489	0.080699		15	0.862441	0.15747		15	0.026934
18	0.0960846	0.0261809		18	0.495314	0.0397354		18	0.0287388	0.00375939		18	0.117673	0.0189175		18	0.100013	0.0125913		18	0.290485	0.0676842		18	0.881044	0.205992		18	0.454007	0.243974		18	0.888381	0.118572		18	0.0876943	0.00744538		18	0.951076	0.109397		18	0.789646	0.125619		18	0.0239022
21	0.375942	0.125058		21	1.14383	0.00958092		21	0.283632	0.0301112		21	0.165165	0.0218052		21	0.0277406	0.00591241		21	0.284801	0.0413471		21	0.565405	0.209923		21	0.244784	0.141822		21	0.216797	0.0677975		21	0.0659622	0.0337718		21	0.643864	0.0613863		21	0.180561	0.0248178		21	0.00348011
24	1.08289	0.168688		24	0.632633	0.148199		24	0.820064	0.13826		24	0.595517	0.158964		24	0.00211015	0.000826146		24	0.155624	0.0414665		24	0.544193	0.186396		24	0.4919	0.051068		24	0.141493	0.084163		24	0.0675479	0.0259987		24	0.170842	0.0113737		24	0.15627	0.0441119		24	0.00420257
[truncated: 4 more columns]

## Sheet: Niwa et al., PCP, 2007
Reference	Niwa et al., PCP, 2007
Original figure	Fig 8			Original figure	Fig 8			Original figure	Fig 8			Original figure	Fig 8
Figure in this paper	Sup Fig 1A			Figure in this paper	Sup Fig 1A			Figure in this paper	Fig 2C			Figure in this paper	Fig 2C
Photoperiod	10			Photoperiod	10			Photoperiod	10			Photoperiod	10
Temperature	22			Temperature	22			Temperature	22			Temperature	22
Genotype	wt			Genotype	cca1;lhy			Genotype	wt			Genotype	cca1;lhy
Species	CDF1 mRNA			Species	CDF1 mRNA			Species	FKF1 mRNA			Species	FKF1 mRNA
T	AVG	Error		T	AVG	Error		T	AVG	Error		T	AVG	Error
0	0.80161	0.13684		0	0.228406	0.0634715		0	0.039943	0.0578138		0	0.587727	0.19746
3.5	0.399673	0.0858304		3.5	0.112596	0.00797057		3.5	0.0177115	0.00333603		3.5	1.51392	0.494516
7	0.21495	0.0391615		7	0.0317238	0.00242392		7	0.557752	0.0138522		7	0.402706	0.0884655
10.5	0.0437103	0.00870546		10.5	0.0168828	0.000908497		10.5	1	0.159461		10.5	0.103398	0.0112328
14	0.0057549	0.00135886		14	0.031859	0.00436518		14	0.24238	0.0585887		14	0.0746918	0.00216194
17.5	0.0131986	0.000427663		17.5	0.489082	0.0690108		17.5	0.182742	0.0442582		17.5	0.0227143	0.00923459
21	0.288922	0.0162082		21	0.231384	0.0538834		21	0.0583246	0.00783006		21	0.0960169	0.0507321
24	0.80161	0.13684		24	0.228406	0.0634715		24	0.039943	0.0578138		24	0.587727	0.19746

## Sheet: Nomoto et al., PCP, 2012a
Reference	Nomoto et al., PCP, 2012a
Original figure	Fig 2A			Original figure	Fig 2A			Original figure	Fig 2E			Original figure	Fig 2E
Figure in this paper	Fig 6B			Figure in this paper	Fig 6B			Figure in this paper	Fig 6D			Figure in this paper	Fig 6D
Photoperiod	16			Photoperiod	16			Photoperiod	16			Photoperiod	16
Temperature	22			Temperature	28			Temperature	22			Temperature	28
Genotype	wt			Genotype	wt			Genotype	wt			Genotype	wt
Species	PIF4 mRNA			Species	PIF4 mRNA			Species	ATHB2 mRNA			Species	ATHB2 mRNA
T	AVG	Error		T	AVG	Error		T	AVG	Error		T	AVG	Error
-12	0.138539	0		-12	0.244332	0		-12	0.0289251	0		-12	0.045798	0
-9	0.0151134	0		-9	0.070529	0		-9	0.0265146	0		-9	0.0409772	0
-6	0	0		-6	0.0302267	0		-6	0.0216938	0		-6	0.0409772	0
-3	0.0201511	0		-3	0.178841	0		-3	0.0518241	0		-3	0.124137	0
0	0.163728	0		0	0.692695	0		0	0.0915961	0		0	0.478469	0
3	0.667506	0.04		3	0.70529	0		3	0.0530293	0		3	0.0650814	0
6	0.926952	0		6	0.997481	0		6	0.0494137	0		6	0.0759283	0
9	1.00252	0.05		9	0.90932	0		9	0.0301303	0		9	0.0566449	0
12	0.138539	0		12	0.244332	0		12	0.0301303	0		12	0.0470032	0

## Sheet: Nomoto et al., PCP, 2012b
Reference	Nomoto et al., PCP, 2012b
Original figure	Fig 4			Original figure	Fig 4			Original figure	Fig 4			Original figure	Fig 4			Original figure	Fig 4			Original figure	Fig 4			Original figure	Sup Fig 9			Original figure	Sup Fig 9			Original figure	Sup Fig 9			Original figure	Sup Fig 9			Original figure	Sup Fig 9			Original figure	Sup Fig 9			Original figure	Fig 7
Figure in this paper	Fig 4			Figure in this paper	Fig 4			Figure in this paper	Fig 4			Figure in this paper	Fig 4			Figure in this paper	Fig 4			Figure in this paper	Fig 4			Figure in this paper	Sup Fig 9			Figure in this paper	Sup Fig 9			Figure in this paper	Sup Fig 9			Figure in this paper	Sup Fig 9			Figure in this paper	Sup Fig 9			Figure in this paper	Sup Fig 9			Figure in this paper	Sup Fig 10
Photoperiod	8			Photoperiod	16			Photoperiod	8			Photoperiod	16			Photoperiod	8			Photoperiod	16			Photoperiod	16			Photoperiod	16			Photoperiod	16			Photoperiod	16			Photoperiod	16			Photoperiod	16			Photoperiod	16
Temperature	22			Temperature	22			Temperature	22			Temperature	22			Temperature	22			Temperature	22			Temperature	22			Temperature	22			Temperature	22			Temperature	22			Temperature	22			Temperature	22			Temperature	22
Genotype	wt			Genotype	wt			Genotype	wt			Genotype	wt			Genotype	wt			Genotype	wt			Genotype	wt			Genotype	elf3			Genotype	wt			Genotype	elf3			Genotype	wt			Genotype	elf3			Genotype	wt
Species	PIF4			Species	PIF4			Species	IAA29			Species	IAA29			Species	ATHB2			Species	ATHB2			Species	PIF4			Species	PIF4			Species	IAA29			Species	IAA29			Species	ATHB2			Species	ATHB2			Species	PIF4
T	AVG	Error		T	AVG	Error		T	AVG	Error		T	AVG	Error		T	AVG	Error		T	AVG	Error		T	AVG	Error		T	AVG	Error		T	AVG	Error		T	AVG	Error		T	AVG	Error		T	AVG	Error		T	AVG
-12	0.148728	0		-12	0.0900196	0		-12	0.405512	0		-12	0.0157316	0		-12	0.11546	0		-12	0.0410959	0		-12	0.0567376	0		-12	0.257683	0.0543735		-12	0.00471698	0		-12	0.0188679	0		-12	0.030445	0		-12	0.0398126	0		-12	0.0630435
-9	0.0939335	0		-9	0.0215264	0		-9	0.345459	0		-9	0.0127651	0		-9	0.158269	0		-9	0.0467231	0		-9	0.0070922	0		-9	0.186761	0.0165485		-9	0.00235849	0		-9	0.0235849	0		-9	0.028103	0		-9	0.0374707	0		-9	0.011137
-6	0.072407	0		-6	0.00391389	0		-6	0.488162	0		-6	0.0196741	0		-6	0.193246	0		-6	0.0445267	0		-6	0.00472813	0		-6	0.408983	0.0520095		-6	0.00707547	0		-6	0.0589623	0		-6	0.0374707	0		-6	0.0866511	0		-6	0.00706646
-3	0.209393	0		-3	0.0273973	0		-3	0.361196	0.0275426		-3	0.0245816	0		-3	0.343688	0		-3	0.0716763	0		-3	0.0070922	0		-3	0.730496	0.13948		-3	0.00707547	0		-3	0.870283	0		-3	0.0632319	0		-3	0.470726	0.03		-3	0.0116817
0	0.984344	0.0547945		0	0.1409	0		0	1.00395	0.0905183		0	0.0551126	0		0	0.997065	0		0	0.16928	0		0	0.172577	0.0165485		0	1.00236	0.118203		0	0.0683962	0		0	1	0.08		0	0.213115	0		0	1	0.055		0	0.0576112
3	1	0.138943		3	0.923679	0.0626223		3	0.0482421	0		3	0.0856107	0		3	0.1025	0		3	0.0868406	0		3	0.50591	0.0425532		3	0.276596	0.0260047		3	0.0566038	0		3	0.0306604	0		3	0.0725995	0		3	0.0679157	0		3	0.303531
6	0.894325	0.0919765		6	0.761252	0.0998043		6	0.0610072	0		6	0.0846457	0		6	0.115951	0		6	0.0689886	0		6	0.829787	0.0401891		6	0.411348	0.0236407		6	0.134434	0		6	0.0424528	0		6	0.126464	0		6	0.0796253	0		6	0.375552
9	0.690802	0.0665362		9	0.587084	0		9	0.321837	0		9	0.0679161	0		9	0.133316	0		9	0.0413436	0		9	0.739953	0		9	0.567376	0.0543735		9	0.0731132	0		9	0.0518868	0		9	0.0679157	0		9	0.0679157	0		9	0.406254
12	0.150685	0		12	0.0919765	0		12	0.415376	0		12	0.025596	0		12	0.113503	0		12	0.0391431	0		12	0.0567376	0		12	0.257683	0.0543735		12	0.00471698	0		12	0.0188679	0		12	0.030445	0		12	0.0398126	0		12	0.0630484
[truncated: 16 more columns]

[truncated: 4 more sheets: Sawa et al., Science, 2007, Sawa and Kay, PNAS, 2011, Song et al., Science, 2012, Yu et al., Mol Cell, 2008]
